# Supplementary material for: Yield Performance, Combining Ability and Stability of Early- to Medium-Maturing Doubled-Haploid Maize Lines in Eastern Africa
Source: Plant Breed. Author manuscript; Available in PMC 2026 Jun 10. (PMC13249371; doi:10.1111/pbr.70072)
Supplement: Supplementary Files [file NIHMS2179702-supplement-Supplementary_Files.xlsx]

## Sheet: Table S1_Genotypes information
Supplementary Table S1: The name of testers, lines and commercial checks used in this study
Tester	Line_Name		Commercial checks	Testcross hybrids
(CKDHL0089/CKDHL0333)	CKDHL140148		DK8031	(CKDHL120312/CML312)//CKDHL142124
(CKDHL0089/CML395)	CKDHL140153		Duma43	(CKDHL0089/CML395)//CKDHL141370
(CKDHL0228/CML442)	CKDHL140157		H517	(CKDHL0089/CKDHL0333)//CKDHL141370
(CKDHL120312/CML312)	CKDHL140163		Pioneer3253	(CKDHL0089/CKDHL0333)//CKDHL142389
(CML312/CML442)	CKDHL140164		WE1101	(CML312/CML442)//CKDHL143014
(CML395/CML444)	CKDHL140165		WH505	(CKDHL0089/CML395)//CKDHL143094
	CKDHL140170			(CKDHL0228/CML442)//CKDHL140505
	CKDHL140187			(CML395/CML444)//CKDHL142908
	CKDHL140198			(CKDHL0228/CML442)//CKDHL143014
	CKDHL140222			(CML395/CML444)//CKDHL140230
	CKDHL140223			(CKDHL0228/CML442)//CKDHL140502
	CKDHL140225			(CKDHL120312/CML312)//CKDHL141047
	CKDHL140227			(CKDHL0089/CML395)//CKDHL140229
	CKDHL140229			(CKDHL0089/CML395)//CKDHL142908
	CKDHL140230			(CML395/CML444)//CKDHL142755
	CKDHL140234			(CKDHL120312/CML312)//CKDHL142989
	CKDHL140484			(CKDHL0089/CKDHL0333)//CKDHL143580
	CKDHL140572			(CML395/CML444)//CKDHL143576
	CKDHL140577			(CML395/CML444)//CKDHL141370
	CKDHL140580			(CML395/CML444)//CKDHL140944
	CKDHL140585			(CKDHL0228/CML442)//CKDHL140549
	CKDHL140586			(CKDHL120312/CML312)//CKDHL142981
	CKDHL140589			(CKDHL0089/CML395)//CKDHL141115
	CKDHL140590			(CKDHL0089/CML395)//CKDHL140234
	CKDHL140591			(CML312/CML442)//CKDHL140505
	CKDHL140601			(CML312/CML442)//CKDHL141029
	CKDHL140609			(CML312/CML442)//CKDHL141047
	CKDHL140610			(CML395/CML444)//CKDHL141002
	CKDHL140614			(CKDHL120312/CML312)//CKDHL142961
	CKDHL140616			(CKDHL0089/CML395)//CKDHL141002
	CKDHL140635			(CKDHL0089/CML395)//CKDHL143106
	CKDHL140656			(CKDHL0089/CKDHL0333)//CKDHL143576
	CKDHL140667			(CKDHL0089/CML395)//CKDHL143580
	CKDHL140685			(CML312/CML442)//CKDHL143215
	CKDHL140703			(CKDHL0089/CML395)//CKDHL141526
	CKDHL140772			(CKDHL0089/CKDHL0333)//CKDHL141526
	CKDHL140785			(CKDHL0089/CKDHL0333)//CKDHL142755
	CKDHL140805			(CKDHL0089/CML395)//CKDHL142414
	CKDHL140807			(CKDHL0089/CML395)//CKDHL140944
	CKDHL140823			(CML312/CML442)//CKDHL140557
	CKDHL140864			(CML395/CML444)//CKDHL142389
	CKDHL140865			(CKDHL0089/CKDHL0333)//CKDHL141119
	CKDHL140897			(CML395/CML444)//CKDHL140164
	CKDHL140911			(CML395/CML444)//CKDHL141087
	CKDHL140913			(CML312/CML442)//CKDHL142684
	CKDHL140944			(CKDHL0228/CML442)//CKDHL141036
	CKDHL141087			(CML312/CML442)//CKDHL143002
	CKDHL141093			(CKDHL0089/CML395)//CKDHL140484
	CKDHL141115			(CML312/CML442)//CKDHL141046
	CKDHL141119			(CML312/CML442)//CKDHL141036
	CKDHL141135			(CKDHL0089/CML395)//CKDHL143576
	CKDHL141139			(CKDHL0089/CML395)//CKDHL144192
	CKDHL141143			(CKDHL0089/CKDHL0333)//CKDHL144192
	CKDHL141147			(CKDHL0228/CML442)//CKDHL142981
	CKDHL141358			(CML312/CML442)//CKDHL140550
	CKDHL141363			(CKDHL120312/CML312)//CKDHL141029
	CKDHL141367			(CML395/CML444)//CKDHL143580
	CKDHL141369			(CKDHL0228/CML442)//CKDHL141029
	CKDHL141370			(CKDHL120312/CML312)//CKDHL142684
	CKDHL141371			(CML395/CML444)//CKDHL140229
	CKDHL141380			(CKDHL0089/CKDHL0333)//CKDHL143575
	CKDHL141526			(CKDHL0089/CML395)//CKDHL142755
	CKDHL141557			(CML395/CML444)//CKDHL142047
	CKDHL141572			(CKDHL120312/CML312)//CKDHL141045
	CKDHL141585			(CML312/CML442)//CKDHL140543
	CKDHL141591			(CKDHL0089/CML395)//CKDHL141696
	CKDHL141605			(CML395/CML444)//CKDHL141380
	CKDHL141615			(CKDHL0089/CML395)//CKDHL142657
	CKDHL141674			(CML312/CML442)//CKDHL140549
	CKDHL141682			(CML312/CML442)//CKDHL140545
	CKDHL141683			(CML395/CML444)//CKDHL142819
	CKDHL141696			(CML312/CML442)//CKDHL142979
	CKDHL141730			(CKDHL120312/CML312)//CKDHL143002
	CKDHL141765			(CML312/CML442)//CKDHL142989
	CKDHL142040			(CKDHL0089/CML395)//CKDHL141087
	CKDHL142047			(CML312/CML442)//CKDHL141271
	CKDHL142065			(CML395/CML444)//CKDHL140864
	CKDHL142183			(CKDHL0089/CML395)//CKDHL141380
	CKDHL142184			(CML395/CML444)//CKDHL143625
	CKDHL142188			(CKDHL120312/CML312)//CKDHL140521
	CKDHL142198			(CML312/CML442)//CKDHL140530
	CKDHL142220			(CML395/CML444)//CKDHL140223
	CKDHL142222			(CKDHL120312/CML312)//CKDHL142128
	CKDHL142277			(CKDHL0089/CML395)//CKDHL141371
	CKDHL142280			(CKDHL0228/CML442)//CKDHL143002
	CKDHL142281			(CKDHL0089/CKDHL0333)//CKDHL143564
	CKDHL142302			(CKDHL0228/CML442)//CKDHL142128
	CKDHL142307			(CKDHL0089/CML395)//CKDHL143625
	CKDHL142346			(CKDHL0089/CKDHL0333)//CKDHL140656
	CKDHL142389			(CKDHL0089/CML395)//CKDHL141000
	CKDHL142405			(CML395/CML444)//CKDHL143587
	CKDHL142414			(CKDHL0228/CML442)//CKDHL142124
	CKDHL142418			(CML312/CML442)//CKDHL140521
	CKDHL142506			(CML395/CML444)//CKDHL143609
	CKDHL142607			(CKDHL120312/CML312)//CKDHL140837
	CKDHL142637			(CML312/CML442)//CKDHL141045
	CKDHL142638			(CML312/CML442)//CKDHL142128
	CKDHL142654			(CKDHL0228/CML442)//CKDHL142093
	CKDHL142657			(CKDHL120312/CML312)//CKDHL143014
	CKDHL142658			(CKDHL0089/CKDHL0333)//CKDHL143119
	CKDHL142665			(CKDHL0089/CML395)//CKDHL140223
	CKDHL142745			(CKDHL0228/CML442)//CKDHL142979
	CKDHL142755			(CKDHL120312/CML312)//CKDHL142673
	CKDHL142757			(CKDHL120312/CML312)//CKDHL140557
	CKDHL142803			(CML395/CML444)//CKDHL141526
	CKDHL142819			(CKDHL120312/CML312)//CKDHL142121
	CKDHL142821			(CKDHL0089/CML395)//CKDHL142506
	CKDHL142824			(CKDHL0089/CML395)//CKDHL144168
	CKDHL143020			(CKDHL120312/CML312)//CKDHL140550
	CKDHL143094			(CKDHL0089/CML395)//CKDHL143575
	CKDHL143106			(CKDHL120312/CML312)//CKDHL140540
	CKDHL143107			(CML312/CML442)//CKDHL141257
	CKDHL143108			(CML395/CML444)//CKDHL142281
	CKDHL143113			(CML312/CML442)//CKDHL140502
	CKDHL143119			(CKDHL0089/CKDHL0333)//CKDHL140234
	CKDHL143120			(CML312/CML442)//CKDHL140537
	CKDHL143127			(CKDHL0089/CKDHL0333)//CKDHL143587
	CKDHL143132			(CKDHL0089/CML395)//CKDHL142183
	CKDHL143138			(CML395/CML444)//CKDHL140153
	CKDHL143141			(CKDHL120312/CML312)//CKDHL141064
	CKDHL143157			(CKDHL0089/CKDHL0333)//CKDHL143107
	CKDHL143158			(CKDHL0089/CML395)//CKDHL142389
	CKDHL143160			(CKDHL0089/CKDHL0333)//CKDHL142414
	CKDHL143163			(CKDHL0089/CKDHL0333)//CKDHL140223
	CKDHL143166			(CKDHL0228/CML442)//CKDHL141047
	CKDHL143168			(CKDHL0089/CML395)//CKDHL141093
	CKDHL143174			(CML312/CML442)//CKDHL143440
	CKDHL143185			(CKDHL0228/CML442)//CKDHL140521
	CKDHL143201			(CKDHL0089/CKDHL0333)//CKDHL140230
	CKDHL143552			(CKDHL120312/CML312)//CKDHL140530
	CKDHL143564			(CKDHL0089/CKDHL0333)//CKDHL142506
	CKDHL143572			(CKDHL0089/CKDHL0333)//CKDHL141135
	CKDHL143573			(CML395/CML444)//CKDHL141696
	CKDHL143575			(CML395/CML444)//CKDHL143106
	CKDHL143576			(CKDHL0089/CML395)//CKDHL143119
	CKDHL143580			(CKDHL120312/CML312)//CKDHL141032
	CKDHL143587			(CKDHL0089/CML395)//CKDHL140586
	CKDHL143605			(CML395/CML444)//CKDHL141119
	CKDHL143609			(CKDHL0089/CML395)//CKDHL140656
	CKDHL140023			(CKDHL0089/CML395)//CKDHL141605
	CKDHL140058			(CML395/CML444)//CKDHL142757
	CKDHL140095			(CKDHL0089/CML395)//CKDHL144170
	CKDHL140099			(CKDHL0228/CML442)//CKDHL140557
	CKDHL140123			(CML395/CML444)//CKDHL140609
	CKDHL140502			(CKDHL0089/CML395)//CKDHL142220
	CKDHL140503			(CKDHL120312/CML312)//CKDHL140502
	CKDHL140505			(CKDHL0228/CML442)//CKDHL142989
	CKDHL140521			(CKDHL0228/CML442)//CKDHL141046
	CKDHL140530			(CKDHL120312/CML312)//CKDHL142108
	CKDHL140531			(CKDHL0228/CML442)//CKDHL141032
	CKDHL140537			(CKDHL0089/CKDHL0333)//CKDHL141358
	CKDHL140540			(CML395/CML444)//CKDHL143586
	CKDHL140543			(CKDHL0089/CKDHL0333)//CKDHL142638
	CKDHL140545			(CKDHL0089/CML395)//CKDHL143201
	CKDHL140549			(CML312/CML442)//CKDHL141064
	CKDHL140550			(CKDHL0089/CKDHL0333)//CKDHL142821
	CKDHL140557			(CKDHL0228/CML442)//CKDHL143215
	CKDHL140837			(CKDHL0089/CKDHL0333)//CKDHL141682
	CKDHL141029			(CML312/CML442)//CKDHL141238
	CKDHL141032			(CML312/CML442)//CKDHL142964
	CKDHL141036			(CKDHL120312/CML312)//CKDHL141271
	CKDHL141045			(CKDHL0228/CML442)//CKDHL142961
	CKDHL141046			(CML312/CML442)//CKDHL140540
	CKDHL141047			(CML395/CML444)//CKDHL144170
	CKDHL141052			(CKDHL120312/CML312)//CKDHL142076
	CKDHL141156			(CKDHL120312/CML312)//CKDHL141052
	CKDHL141187			(CKDHL0089/CKDHL0333)//CKDHL140959
	CKDHL141237			(CML395/CML444)//CKDHL142657
	CKDHL141238			(CML395/CML444)//CKDHL140913
	CKDHL141239			(CML395/CML444)//CKDHL140959
	CKDHL141241			(CML395/CML444)//CKDHL143119
	CKDHL141246			(CML312/CML442)//CKDHL142981
	CKDHL141257			(CML395/CML444)//CKDHL142824
	CKDHL141258			(CML395/CML444)//CKDHL142183
	CKDHL141260			(CML395/CML444)//CKDHL142346
	CKDHL141264			(CML312/CML442)//CKDHL141032
	CKDHL141265			(CKDHL120312/CML312)//CKDHL140531
	CKDHL141271			(CKDHL0089/CKDHL0333)//CKDHL142665
	CKDHL141278			(CKDHL0089/CML395)//CKDHL140577
	CKDHL141285			(CKDHL0089/CKDHL0333)//CKDHL144168
	CKDHL141288			(CKDHL120312/CML312)//CKDHL141258
	CKDHL141417			(CKDHL0089/CKDHL0333)//CKDHL143106
	CKDHL141467			(CKDHL120312/CML312)//CKDHL142979
	CKDHL142076			(CKDHL0089/CML395)//CKDHL140230
	CKDHL142086			(CKDHL0228/CML442)//CKDHL142960
	CKDHL142093			(CML395/CML444)//CKDHL140234
	CKDHL142108			(CML395/CML444)//CKDHL141371
	CKDHL142113			(CML395/CML444)//CKDHL140911
	CKDHL142121			(CKDHL0089/CML395)//CKDHL140153
	CKDHL142124			(CKDHL0089/CKDHL0333)//CKDHL140229
	CKDHL142128			(CKDHL0089/CML395)//CKDHL141119
	CKDHL142673			(CKDHL120312/CML312)//CKDHL143372
	CKDHL142684			(CML395/CML444)//CKDHL143605
	CKDHL142685			(CML312/CML442)//CKDHL143427
	CKDHL142707			(CKDHL0089/CML395)//CKDHL142040
	CKDHL142960			(CKDHL0089/CKDHL0333)//CKDHL142307
	CKDHL142961			(CKDHL0089/CKDHL0333)//CKDHL143586
	CKDHL142964			(CKDHL120312/CML312)//CKDHL140543
	CKDHL142968			(CKDHL0228/CML442)//CKDHL143440
	CKDHL142979			(CKDHL120312/CML312)//CKDHL142113
	CKDHL142981			(CML395/CML444)//CKDHL140656
	CKDHL142989			(CKDHL0089/CKDHL0333)//CKDHL143166
	CKDHL143002			(CKDHL0228/CML442)//CKDHL142685
	CKDHL143014			(CKDHL0089/CKDHL0333)//CKDHL140864
	CKDHL143206			(CML395/CML444)//CKDHL143575
	CKDHL143215			(CKDHL0089/CML395)//CKDHL143609
	CKDHL143217			(CKDHL120312/CML312)//CKDHL141417
	CKDHL143372			(CML312/CML442)//CKDHL140837
	CKDHL143383			(CKDHL0089/CKDHL0333)//CKDHL141371
	CKDHL143388			(CKDHL0089/CML395)//CKDHL142184
	CKDHL143400			(CKDHL0089/CKDHL0333)//CKDHL144212
	CKDHL143407			(CML395/CML444)//CKDHL140198
	CKDHL143427			(CML395/CML444)//CKDHL142280
	CKDHL143440			(CKDHL0089/CKDHL0333)//CKDHL143201
	CKDHL143443			(CML312/CML442)//CKDHL142968
	CKDHL143445			(CKDHL0089/CKDHL0333)//CKDHL143572
	CKDHL140901			(CML312/CML442)//CKDHL142673
	CKDHL140959			(CKDHL0089/CKDHL0333)//CKDHL142047
	CKDHL141000			(CML395/CML444)//CKDHL140227
	CKDHL141002			(CML395/CML444)//CKDHL143127
	CKDHL141729			(CML395/CML444)//CKDHL140865
	CKDHL142437			(CKDHL0089/CKDHL0333)//CKDHL140484
	CKDHL142549			(CML395/CML444)//CKDHL141682
	CKDHL142571			(CKDHL120312/CML312)//CKDHL141046
	CKDHL142908			(CML395/CML444)//CKDHL140614
	CKDHL143586			(CKDHL120312/CML312)//CKDHL142968
	CKDHL143625			(CKDHL0228/CML442)//CKDHL142086
	CKDHL144168			(CML395/CML444)//CKDHL144168
	CKDHL144170			(CML395/CML444)//CKDHL142040
	CKDHL144192			(CKDHL120312/CML312)//CKDHL140537
	CKDHL144202			(CML312/CML442)//CKDHL142121
	CKDHL144212			(CML395/CML444)//CKDHL140170
	CKDHL144220			(CKDHL0089/CML395)//CKDHL142819
	CKDHL144223			(CKDHL120312/CML312)//CKDHL142093
	CKDHL144224			(CML395/CML444)//CKDHL140586
	CKDHL144225			(CKDHL0089/CML395)//CKDHL140148
	CKDHL144230			(CKDHL0089/CML395)//CKDHL142824
	CKDHL144244			(CKDHL0089/CML395)//CKDHL142638
	CKDHL144253			(CKDHL0089/CML395)//CKDHL143587
	CKDHL140133			(CKDHL0089/CML395)//CKDHL142821
	CKDHL141064			(CML312/CML442)//CKDHL141052
	CKDHL141284			(CML312/CML442)//CKDHL142113
	CKDHL141426			(CKDHL0089/CML395)//CKDHL143127
				(CKDHL0089/CML395)//CKDHL143120
				(CKDHL0089/CKDHL0333)//CKDHL143552
				(CKDHL0228/CML442)//CKDHL142113
				(CML395/CML444)//CKDHL143564
				(CKDHL0089/CML395)//CKDHL141369
				(CML395/CML444)//CKDHL140222
				(CKDHL0089/CKDHL0333)//CKDHL141683
				(CKDHL0089/CKDHL0333)//CKDHL140944
				(CKDHL0089/CML395)//CKDHL143572
				(CML312/CML442)//CKDHL142960
				(CKDHL0089/CKDHL0333)//CKDHL142183
				(CKDHL0089/CML395)//CKDHL140572
				(CML395/CML444)//CKDHL141674
				(CML312/CML442)//CKDHL142108
				(CKDHL0089/CML395)//CKDHL143132
				(CKDHL0089/CKDHL0333)//CKDHL142418
				(CKDHL0089/CML395)//CKDHL142307
				(CML312/CML442)//CKDHL142086
				(CKDHL0089/CML395)//CKDHL142745
				(CKDHL0228/CML442)//CKDHL140550
				(CML312/CML442)//CKDHL142685
				(CKDHL0089/CML395)//CKDHL140222
				(CKDHL0089/CML395)//CKDHL140198
				(CKDHL120312/CML312)//CKDHL142086
				(CKDHL0089/CML395)//CKDHL143586
				(CKDHL0228/CML442)//CKDHL142968
				(CML312/CML442)//CKDHL143443
				(CML395/CML444)//CKDHL142307
				(CML395/CML444)//CKDHL143573
				(CKDHL0089/CKDHL0333)//CKDHL141139
				(CKDHL0089/CKDHL0333)//CKDHL140580
				(CKDHL0089/CKDHL0333)//CKDHL140913
				(CKDHL0089/CML395)//CKDHL140187
				(CKDHL0089/CKDHL0333)//CKDHL141115
				(CKDHL0228/CML442)//CKDHL140543
				(CML395/CML444)//CKDHL141605
				(CKDHL0089/CKDHL0333)//CKDHL142824
				(CKDHL0089/CKDHL0333)//CKDHL141002
				(CKDHL0089/CKDHL0333)//CKDHL142346
				(CML395/CML444)//CKDHL144192
				(CML395/CML444)//CKDHL142745
				(CKDHL0228/CML442)//CKDHL141045
				(CKDHL0089/CML395)//CKDHL141683
				(CKDHL0089/CML395)//CKDHL142047
				(CML395/CML444)//CKDHL143141
				(CML395/CML444)//CKDHL143201
				(CKDHL0089/CML395)//CKDHL140959
				(CML395/CML444)//CKDHL143138
				(CKDHL0089/CKDHL0333)//CKDHL140227
				(CKDHL0089/CML395)//CKDHL143141
				(CKDHL0089/CML395)//CKDHL140901
				(CKDHL0089/CKDHL0333)//CKDHL141093
				(CKDHL0089/CML395)//CKDHL141730
				(CML395/CML444)//CKDHL141585
				(CKDHL0089/CML395)//CKDHL141367
				(CKDHL0228/CML442)//CKDHL140530
				(CML312/CML442)//CKDHL142093
				(CKDHL0228/CML442)//CKDHL140837
				(CKDHL0089/CKDHL0333)//CKDHL143113
				(CKDHL0089/CKDHL0333)//CKDHL141369
				(CKDHL0089/CML395)//CKDHL144212
				(CKDHL0089/CKDHL0333)//CKDHL143120
				(CKDHL0089/CKDHL0333)//CKDHL140170
				(CKDHL0089/CML395)//CKDHL143108
				(CKDHL0228/CML442)//CKDHL141064
				(CML312/CML442)//CKDHL140531
				(CKDHL0089/CKDHL0333)//CKDHL142657
				(CKDHL0089/CML395)//CKDHL143157
				(CKDHL0089/CML395)//CKDHL140590
				(CKDHL120312/CML312)//CKDHL142685
				(CKDHL0228/CML442)//CKDHL141426
				(CKDHL0089/CKDHL0333)//CKDHL142908
				(CKDHL0089/CML395)//CKDHL142280
				(CKDHL0228/CML442)//CKDHL140531
				(CKDHL0228/CML442)//CKDHL140537
				(CKDHL0089/CKDHL0333)//CKDHL141087
				(CKDHL0089/CKDHL0333)//CKDHL142065
				(CKDHL0089/CKDHL0333)//CKDHL143573
				(CKDHL0089/CML395)//CKDHL142281
				(CKDHL0089/CKDHL0333)//CKDHL142405
				(CML312/CML442)//CKDHL143372
				(CKDHL0089/CML395)//CKDHL142065
				(CKDHL0089/CML395)//CKDHL140164
				(CKDHL0089/CML395)//CKDHL140614
				(CKDHL0228/CML442)//CKDHL140503
				(CKDHL0089/CKDHL0333)//CKDHL142040
				(CML395/CML444)//CKDHL140484
				(CML395/CML444)//CKDHL144220
				(CKDHL0089/CKDHL0333)//CKDHL142803
				(CML395/CML444)//CKDHL142803
				(CKDHL0089/CKDHL0333)//CKDHL142184
				(CKDHL0089/CML395)//CKDHL140785
				(CML395/CML444)//CKDHL140897
				(CML395/CML444)//CKDHL143572
				(CKDHL0089/CML395)//CKDHL143166
				(CKDHL0089/CKDHL0333)//CKDHL141363
				(CKDHL0089/CML395)//CKDHL140580
				(CKDHL0089/CML395)//CKDHL141729
				(CKDHL0089/CML395)//CKDHL141585
				(CKDHL0089/CML395)//CKDHL140897
				(CML312/CML442)//CKDHL142124
				(CKDHL0228/CML442)//CKDHL140540
				(CML395/CML444)//CKDHL143120
				(CML395/CML444)//CKDHL142506
				(CKDHL120312/CML312)//CKDHL143388
				(CML312/CML442)//CKDHL141246
				(CKDHL0089/CKDHL0333)//CKDHL140911
				(CML312/CML442)//CKDHL141156
				(CKDHL0089/CKDHL0333)//CKDHL141729
				(CML312/CML442)//CKDHL140503
				(CML395/CML444)//CKDHL140807
				(CKDHL0089/CKDHL0333)//CKDHL141730
				(CKDHL0089/CML395)//CKDHL143605
				(CKDHL0089/CKDHL0333)//CKDHL140225
				(CKDHL0089/CKDHL0333)//CKDHL140222
				(CML395/CML444)//CKDHL141730
				(CKDHL120312/CML312)//CKDHL141426
				(CKDHL0089/CKDHL0333)//CKDHL142280
				(CML395/CML444)//CKDHL140685
				(CKDHL120312/CML312)//CKDHL140549
				(CKDHL120312/CML312)//CKDHL141257
				(CML395/CML444)//CKDHL142188
				(CML395/CML444)//CKDHL142658
				(CML395/CML444)//CKDHL142418
				(CKDHL0089/CKDHL0333)//CKDHL142658
				(CKDHL0089/CML395)//CKDHL141139
				(CML395/CML444)//CKDHL143107
				(CKDHL120312/CML312)//CKDHL141036
				(CML395/CML444)//CKDHL142220
				(CKDHL0228/CML442)//CKDHL142964
				(CKDHL0089/CKDHL0333)//CKDHL143132
				(CML395/CML444)//CKDHL142222
				(CKDHL0228/CML442)//CKDHL143217
				(CML395/CML444)//CKDHL141729
				(CKDHL0089/CML395)//CKDHL140609
				(CML395/CML444)//CKDHL140785
				(CML395/CML444)//CKDHL141367
				(CML395/CML444)//CKDHL142821
				(CKDHL0089/CKDHL0333)//CKDHL140586
				(CKDHL0089/CKDHL0333)//CKDHL141674
				(CKDHL0089/CML395)//CKDHL142549
				(CKDHL0089/CKDHL0333)//CKDHL141765
				(CML395/CML444)//CKDHL141135
				(CML312/CML442)//CKDHL141278
				(CKDHL0089/CML395)//CKDHL141358
				(CKDHL0228/CML442)//CKDHL141052
				(CML395/CML444)//CKDHL142065
				(CKDHL120312/CML312)//CKDHL141238
				(CML395/CML444)//CKDHL142184
				(CML312/CML442)//CKDHL142076
				(CKDHL0089/CKDHL0333)//CKDHL140157
				(CKDHL120312/CML312)//CKDHL140503
				(CKDHL0089/CKDHL0333)//CKDHL140198
				(CML395/CML444)//CKDHL141093
				(CKDHL0089/CKDHL0333)//CKDHL141380
				(CKDHL0089/CML395)//CKDHL142302
				(CKDHL0089/CKDHL0333)//CKDHL144170
				(CKDHL0089/CML395)//CKDHL140227
				(CKDHL120312/CML312)//CKDHL140099
				(CKDHL0089/CKDHL0333)//CKDHL141367
				(CKDHL0089/CML395)//CKDHL140703
				(CKDHL0089/CML395)//CKDHL142437
				(CML395/CML444)//CKDHL140148
				(CKDHL0089/CML395)//CKDHL142346
				(CKDHL0228/CML442)//CKDHL140099
				(CKDHL120312/CML312)//CKDHL143440
				(CML312/CML442)//CKDHL140058
				(CKDHL0089/CML395)//CKDHL141615
				(CKDHL0228/CML442)//CKDHL140545
				(CKDHL0089/CKDHL0333)//CKDHL143625
				(CKDHL0089/CKDHL0333)//CKDHL143094
				(CKDHL0089/CKDHL0333)//CKDHL141605
				(CKDHL0089/CML395)//CKDHL143138
				(CML395/CML444)//CKDHL144223
				(CKDHL0089/CKDHL0333)//CKDHL143163
				(CKDHL0089/CML395)//CKDHL142571
				(CML395/CML444)//CKDHL141683
				(CKDHL0089/CML395)//CKDHL142665
				(CKDHL0089/CML395)//CKDHL140157
				(CKDHL120312/CML312)//CKDHL141239
				(CKDHL0089/CML395)//CKDHL140864
				(CKDHL0089/CML395)//CKDHL142757
				(CML395/CML444)//CKDHL140187
				(CML395/CML444)//CKDHL142414
				(CKDHL120312/CML312)//CKDHL143215
				(CKDHL0089/CKDHL0333)//CKDHL140805
				(CKDHL0089/CKDHL0333)//CKDHL140897
				(CML395/CML444)//CKDHL140580
				(CKDHL0089/CKDHL0333)//CKDHL143141
				(CKDHL0089/CKDHL0333)//CKDHL140901
				(CKDHL0089/CML395)//CKDHL140772
				(CKDHL0089/CML395)//CKDHL141147
				(CML395/CML444)//CKDHL140667
				(CKDHL120312/CML312)//CKDHL140505
				(CKDHL0089/CKDHL0333)//CKDHL142637
				(CML395/CML444)//CKDHL140585
				(CML395/CML444)//CKDHL140572
				(CKDHL0089/CKDHL0333)//CKDHL142220
				(CKDHL0089/CKDHL0333)//CKDHL140865
				(CKDHL0089/CML395)//CKDHL140667
				(CKDHL0089/CKDHL0333)//CKDHL141615
				(CKDHL0089/CKDHL0333)//CKDHL143138
				(CKDHL120312/CML312)//CKDHL140545
				(CML395/CML444)//CKDHL144212
				(CKDHL0089/CML395)//CKDHL140635
				(CML395/CML444)//CKDHL141363
				(CKDHL0089/CKDHL0333)//CKDHL142819
				(CKDHL120312/CML312)//CKDHL143443
				(CKDHL0089/CKDHL0333)//CKDHL143609
				(CKDHL120312/CML312)//CKDHL140123
				(CKDHL0089/CML395)//CKDHL141682
				(CML395/CML444)//CKDHL142665
				(CKDHL0089/CKDHL0333)//CKDHL141000
				(CML395/CML444)//CKDHL140157
				(CKDHL0089/CML395)//CKDHL143168
				(CKDHL0089/CML395)//CKDHL141674
				(CML312/CML442)//CKDHL142961
				(CKDHL0228/CML442)//CKDHL141238
				(CML312/CML442)//CKDHL142707
				(CML395/CML444)//CKDHL144230
				(CML395/CML444)//CKDHL142638
				(CKDHL0089/CKDHL0333)//CKDHL142549
				(CML395/CML444)//CKDHL141369
				(CML395/CML444)//CKDHL143185
				(CKDHL0089/CML395)//CKDHL140913
				(CKDHL120312/CML312)//CKDHL141467
				(CML395/CML444)//CKDHL141143
				(CKDHL120312/CML312)//CKDHL141156
				(CKDHL0228/CML442)//CKDHL142108
				(CML312/CML442)//CKDHL143217
				(CKDHL0089/CKDHL0333)//CKDHL143108
				(CKDHL0089/CML395)//CKDHL140685
				(CML395/CML444)//CKDHL142437
				(CML312/CML442)//CKDHL143388
				(CKDHL0228/CML442)//CKDHL142684
				(CKDHL0089/CKDHL0333)//CKDHL140635
				(CKDHL0089/CML395)//CKDHL141363
				(CKDHL120312/CML312)//CKDHL143217
				(CKDHL0089/CML395)//CKDHL143158
				(CKDHL0089/CKDHL0333)//CKDHL142281
				(CML395/CML444)//CKDHL140635
				(CKDHL0089/CML395)//CKDHL142418
				(CML395/CML444)//CKDHL140133
				(CKDHL0089/CKDHL0333)//CKDHL143157
				(CKDHL0089/CKDHL0333)//CKDHL140785
				(CKDHL0089/CKDHL0333)//CKDHL143158
				(CKDHL0089/CML395)//CKDHL141143
				(CKDHL0089/CML395)//CKDHL140911
				(CKDHL0089/CKDHL0333)//CKDHL143127
				(CML395/CML444)//CKDHL142302
				(CML395/CML444)//CKDHL144224
				(CML395/CML444)//CKDHL142549
				(CML395/CML444)//CKDHL141139
				(CKDHL0089/CKDHL0333)//CKDHL140187
				(CML395/CML444)//CKDHL143132
				(CKDHL0089/CML395)//CKDHL144220
				(CML395/CML444)//CKDHL143094
				(CKDHL0089/CML395)//CKDHL143185
				(CML395/CML444)//CKDHL141115
				(CKDHL0089/CKDHL0333)//CKDHL142607
				(CKDHL120312/CML312)//CKDHL142964
				(CML395/CML444)//CKDHL141000
				(CKDHL0089/CML395)//CKDHL144230
				(CML395/CML444)//CKDHL143552
				(CML312/CML442)//CKDHL141187
				(CKDHL0089/CKDHL0333)//CKDHL140703
				(CML395/CML444)//CKDHL144244
				(CML312/CML442)//CKDHL140023
				(CKDHL0089/CKDHL0333)//CKDHL144230
				(CKDHL0089/CKDHL0333)//CKDHL140148
				(CML395/CML444)//CKDHL140616
				(CKDHL0089/CML395)//CKDHL141557
				(CML395/CML444)//CKDHL143108
				(CKDHL0089/CML395)//CKDHL144202
				(CKDHL0089/CKDHL0333)//CKDHL140165
				(CKDHL0089/CML395)//CKDHL144244
				(CKDHL0089/CML395)//CKDHL141135
				(CKDHL0089/CKDHL0333)//CKDHL141696
				(CKDHL0089/CML395)//CKDHL143163
				(CML395/CML444)//CKDHL140772
				(CKDHL0089/CML395)//CKDHL143573
				(CML395/CML444)//CKDHL142405
				(CKDHL0089/CKDHL0333)//CKDHL142745
				(CML395/CML444)//CKDHL143157
				(CML312/CML442)//CKDHL141258
				(CKDHL0089/CKDHL0333)//CKDHL140667
				(CKDHL0089/CML395)//CKDHL141591
				(CKDHL0089/CKDHL0333)//CKDHL142188
				(CKDHL0089/CML395)//CKDHL144253
				(CKDHL0089/CML395)//CKDHL140133
				(CML312/CML442)//CKDHL141467
				(CKDHL0089/CML395)//CKDHL143113
				(CKDHL0228/CML442)//CKDHL142076
				(CML312/CML442)//CKDHL143407
				(CML395/CML444)//CKDHL143168
				(CML395/CML444)//CKDHL141557
				(CKDHL0228/CML442)//CKDHL141258
				(CKDHL0089/CKDHL0333)//CKDHL140614
				(CML312/CML442)//CKDHL140099
				(CKDHL0089/CML395)//CKDHL142607
				(CKDHL0089/CML395)//CKDHL140225
				(CML395/CML444)//CKDHL141615
				(CKDHL0228/CML442)//CKDHL142121
				(CKDHL0228/CML442)//CKDHL141257
				(CKDHL0089/CKDHL0333)//CKDHL141147
				(CKDHL0089/CML395)//CKDHL144224
				(CKDHL120312/CML312)//CKDHL141284
				(CKDHL0089/CKDHL0333)//CKDHL140153
				(CKDHL0089/CKDHL0333)//CKDHL140609
				(CML312/CML442)//CKDHL141265
				(CKDHL0089/CML395)//CKDHL142277
				(CML395/CML444)//CKDHL143113
				(CKDHL0228/CML442)//CKDHL140123
				(CKDHL0089/CKDHL0333)//CKDHL140585
				(CML395/CML444)//CKDHL143158
				(CML395/CML444)//CKDHL143160
				(CML395/CML444)//CKDHL142637
				(CKDHL0089/CKDHL0333)//CKDHL140590
				(CML312/CML442)//CKDHL140095
				(CKDHL0089/CKDHL0333)//CKDHL140823
				(CKDHL0089/CKDHL0333)//CKDHL142302
				(CKDHL0089/CKDHL0333)//CKDHL141585
				(CML312/CML442)//CKDHL140123
				(CML395/CML444)//CKDHL140590
				(CML395/CML444)//CKDHL143163
				(CKDHL0089/CML395)//CKDHL142803
				(CKDHL0089/CML395)//CKDHL142637
				(CKDHL0089/CML395)//CKDHL142405
				(CKDHL0228/CML442)//CKDHL143443
				(CKDHL0089/CKDHL0333)//CKDHL142222
				(CKDHL0089/CML395)//CKDHL140585
				(CKDHL0089/CKDHL0333)//CKDHL143020
				(CKDHL0089/CML395)//CKDHL144223
				(CML312/CML442)//CKDHL141288
				(CKDHL0228/CML442)//CKDHL143372
				(CKDHL0228/CML442)//CKDHL142707
				(CKDHL0089/CKDHL0333)//CKDHL140572
				(CML395/CML444)//CKDHL140823
				(CKDHL0089/CML395)//CKDHL142222
				(CKDHL0089/CKDHL0333)//CKDHL142654
				(CKDHL0089/CKDHL0333)//CKDHL142757
				(CKDHL0228/CML442)//CKDHL141265
				(CML395/CML444)//CKDHL140610
				(CML395/CML444)//CKDHL140225
				(CKDHL0089/CML395)//CKDHL142188
				(CKDHL0089/CKDHL0333)//CKDHL140577
				(CKDHL0089/CML395)//CKDHL143552
				(CKDHL0228/CML442)//CKDHL140023
				(CKDHL120312/CML312)//CKDHL142960
				(CKDHL0089/CKDHL0333)//CKDHL140616
				(CKDHL0089/CML395)//CKDHL143160
				(CML395/CML444)//CKDHL142571
				(CML395/CML444)//CKDHL141591
				(CML395/CML444)//CKDHL143174
				(CKDHL0089/CKDHL0333)//CKDHL141557
				(CKDHL120312/CML312)//CKDHL141237
				(CKDHL0089/CML395)//CKDHL142654
				(CKDHL0089/CML395)//CKDHL143107
				(CKDHL0089/CML395)//CKDHL142198
				(CML395/CML444)//CKDHL140577
				(CKDHL0228/CML442)//CKDHL141417
				(CKDHL0089/CKDHL0333)//CKDHL142437
				(CKDHL0228/CML442)//CKDHL141467
				(CKDHL0089/CKDHL0333)//CKDHL143168
				(CKDHL0228/CML442)//CKDHL141239
				(CML312/CML442)//CKDHL143445
				(CML312/CML442)//CKDHL141285
				(CKDHL0228/CML442)//CKDHL140095
				(CKDHL0089/CKDHL0333)//CKDHL144223
				(CKDHL0228/CML442)//CKDHL141241
				(CKDHL0089/CML395)//CKDHL140589
				(CKDHL0228/CML442)//CKDHL141246
				(CKDHL0089/CML395)//CKDHL141765
				(CML395/CML444)//CKDHL140901
				(CKDHL0089/CML395)//CKDHL140616
				(CML312/CML442)//CKDHL141260
				(CKDHL0089/CKDHL0333)//CKDHL143605
				(CKDHL120312/CML312)//CKDHL141285
				(CKDHL0228/CML442)//CKDHL140058
				(CKDHL0089/CKDHL0333)//CKDHL142571
				(CKDHL0089/CKDHL0333)//CKDHL141143
				(CKDHL0089/CKDHL0333)//CKDHL140164
				(CKDHL120312/CML312)//CKDHL140058
				(CKDHL0089/CKDHL0333)//CKDHL140610
				(CKDHL0228/CML442)//CKDHL141156
				(CKDHL0089/CKDHL0333)//CKDHL143160
				(CKDHL0228/CML442)//CKDHL141271
				(CML395/CML444)//CKDHL142198
				(CKDHL0089/CKDHL0333)//CKDHL141591
				(CKDHL120312/CML312)//CKDHL141241
				(CKDHL120312/CML312)//CKDHL143383
				(CKDHL0228/CML442)//CKDHL143388
				(CKDHL0089/CML395)//CKDHL143174
				(CKDHL120312/CML312)//CKDHL141246
				(CKDHL0089/CKDHL0333)//CKDHL144225
				(CKDHL0089/CKDHL0333)//CKDHL140163
				(CKDHL0089/CKDHL0333)//CKDHL143185
				(CML395/CML444)//CKDHL141765
				(CML395/CML444)//CKDHL142277
				(CML395/CML444)//CKDHL140163
				(CKDHL0228/CML442)//CKDHL141278
				(CML312/CML442)//CKDHL141264
				(CKDHL0089/CKDHL0333)//CKDHL142277
				(CML312/CML442)//CKDHL141417
				(CKDHL0228/CML442)//CKDHL142673
				(CKDHL120312/CML312)//CKDHL140023
				(CML395/CML444)//CKDHL140591
				(CKDHL0089/CML395)//CKDHL140170
				(CKDHL0089/CML395)//CKDHL144225
				(CKDHL0089/CML395)//CKDHL141572
				(CKDHL120312/CML312)//CKDHL143445
				(CKDHL120312/CML312)//CKDHL141264
				(CML395/CML444)//CKDHL141358
				(CKDHL0089/CKDHL0333)//CKDHL141572
				(CML395/CML444)//CKDHL143166
				(CKDHL0089/CKDHL0333)//CKDHL140807
				(CKDHL0089/CML395)//CKDHL140610
				(CKDHL0089/CKDHL0333)//CKDHL144253
				(CML395/CML444)//CKDHL140805
				(CKDHL0089/CML395)//CKDHL143564
				(CML395/CML444)//CKDHL141147
				(CKDHL0089/CML395)//CKDHL140865
				(CKDHL0089/CKDHL0333)//CKDHL142198
				(CML395/CML444)//CKDHL140703
				(CML312/CML442)//CKDHL143383
				(CKDHL120312/CML312)//CKDHL141187
				(CML312/CML442)//CKDHL141426
				(CKDHL0089/CKDHL0333)//CKDHL140685
				(CML312/CML442)//CKDHL141241
				(CKDHL0089/CML395)//CKDHL140165
				(CKDHL0228/CML442)//CKDHL141260
				(CKDHL0089/CKDHL0333)//CKDHL140589
				(CKDHL120312/CML312)//CKDHL143400
				(CKDHL0089/CML395)//CKDHL142658
				(CML312/CML442)//CKDHL141237
				(CKDHL0089/CML395)//CKDHL140805
				(CML395/CML444)//CKDHL144253
				(CKDHL0228/CML442)//CKDHL141264
				(CKDHL0228/CML442)//CKDHL143383
				(CKDHL0228/CML442)//CKDHL143206
				(CKDHL120312/CML312)//CKDHL143206
				(CKDHL0089/CML395)//CKDHL140807
				(CML395/CML444)//CKDHL144202
				(CKDHL0089/CKDHL0333)//CKDHL140772
				(CML395/CML444)//CKDHL140165
				(CKDHL0089/CKDHL0333)//CKDHL143174
				(CML395/CML444)//CKDHL140589
				(CKDHL120312/CML312)//CKDHL140095
				(CKDHL0228/CML442)//CKDHL143407
				(CKDHL0228/CML442)//CKDHL141284
				(CKDHL0089/CML395)//CKDHL140591
				(CKDHL120312/CML312)//CKDHL143427
				(CML312/CML442)//CKDHL141239
				(CML312/CML442)//CKDHL143400
				(CKDHL120312/CML312)//CKDHL141265
				(CML395/CML444)//CKDHL144225
				(CKDHL0089/CKDHL0333)//CKDHL144202
				(CKDHL0228/CML442)//CKDHL141237
				(CML395/CML444)//CKDHL142654
				(CKDHL0089/CKDHL0333)//CKDHL144244
				(CKDHL120312/CML312)//CKDHL141288
				(CKDHL120312/CML312)//CKDHL141260
				(CKDHL0228/CML442)//CKDHL141187
				(CKDHL0089/CML395)//CKDHL140823
				(CKDHL0228/CML442)//CKDHL143400
				(CKDHL0228/CML442)//CKDHL141285
				(CKDHL0228/CML442)//CKDHL141288
				(CML395/CML444)//CKDHL141572
				(CKDHL0089/CKDHL0333)//CKDHL140601
				(CKDHL120312/CML312)//CKDHL143407
				(CKDHL0089/CKDHL0333)//CKDHL140591
				(CKDHL0089/CML395)//CKDHL140601
				(CKDHL0089/CML395)//CKDHL140163
				(CML312/CML442)//CKDHL143206
				(CKDHL0089/CKDHL0333)//CKDHL144224
				(CML395/CML444)//CKDHL140601
				(CKDHL120312/CML312)//CKDHL142707
				(CML312/CML442)//CKDHL141284
				(CKDHL0089/CKDHL0333)//CKDHL144220
				(CML395/CML444)//CKDHL142607
				(CKDHL0228/CML442)//CKDHL143445
				(CKDHL0228/CML442)//CKDHL143427
				(CKDHL120312/CML312)//CKDHL141278
				DK8031
				Duma43
				H517
				Pioneer3253
				WE1101
				WH505

## Sheet: Table_S2_BLUEs_Across_Loc
Supplementary Table S2: BLUEs and BLUPs for 723 testcross hybrids and six commercial checks across eight locations and estimation of variance components
Genotype	BLUP_GY	BLUE_GY	BLUP_AD	BLUE_AD	BLUP_ASI	BLUE_ASI	BLUP_SD	BLUE_SD	BLUP_ER	BLUE_ER	BLUP_HC	BLUE_HC	BLUP_TLB	BLUE_TLB	BLUP_GLS	BLUE_GLS	BLUP_PH	BLUE_PH	BLUP_EH	BLUE_EH	BLUP_EPO	BLUE_EPO	BLUP_EPP	BLUE_EPP	BLUP_MOI	BLUE_MOI
(CKDHL0089/CKDHL0333)//CKDHL140148	5.47662	5.22811	73.9096	73.0387	1.54879	1.6862	75.0866	74.2086	8.89617	7.87978	4.59991	1.96737	2.62644	2.62985	2.43701	2.64547	205.565	196.626	107.743	106.128	0.527706	0.530713	0.983652	0.997679	21.4458	21.38
(CKDHL0089/CKDHL0333)//CKDHL140153	5.42587	5.11368	79.7548	80.2306	1.3979	1.43981	79.6805	80.1749	8.32453	5.90545	4.97472	2.70098	2.65758	2.8429	2.35228	2.54731	211.14	205.821	110.983	110.235	0.531721	0.536852	0.993766	1.0462	21.3193	20.9802
(CKDHL0089/CKDHL0333)//CKDHL140157	5.64835	5.58961	80.0968	80.6792	0.620167	0.223949	79.4452	80.0007	9.49536	10.172	7.11564	7.02647	2.79495	3.70773	2.49323	2.68512	218.21	216.597	116.26	116.671	0.537221	0.544789	0.990251	1.02587	21.3456	21.0697
(CKDHL0089/CKDHL0333)//CKDHL140163	5.25675	4.68764	78.5284	78.7523	1.40869	1.46118	78.8718	79.222	9.77179	12.1124	4.78729	1.86279	2.68331	2.98695	2.33556	2.40096	209.725	202.848	102.443	99.1765	0.499557	0.489367	0.968556	0.922825	20.9818	19.9113
(CKDHL0089/CKDHL0333)//CKDHL140164	5.30527	4.77637	81.0281	81.8196	1.67526	1.87665	81.4698	82.7406	8.63467	5.62171	3.93398	-0.033347	2.60613	2.49947	1.87523	1.61253	213.315	208.43	115.241	115.285	0.550794	0.564734	0.963111	0.895839	21.2362	20.7111
(CKDHL0089/CKDHL0333)//CKDHL140165	5.478	5.21651	80.5577	81.2475	1.55233	1.67823	80.8884	81.9527	10.2241	15.0806	4.06609	0.304948	2.64351	2.73016	2.38129	2.4919	212.405	207.483	111.378	110.564	0.530655	0.535163	0.96295	0.900613	21.7459	22.3295
(CKDHL0089/CKDHL0333)//CKDHL140170	5.73985	5.81439	79.0586	79.3971	0.790621	0.477463	78.6332	78.8734	8.92169	6.66989	6.1535	4.88545	2.67984	2.96951	2.16441	2.1258	227.501	231.975	120.895	122.655	0.545345	0.556619	0.970559	0.935274	21.106	20.3099
(CKDHL0089/CKDHL0333)//CKDHL140187	5.49269	5.25433	75.3959	74.8681	1.53999	1.66696	76.518	76.066	9.97873	12.4793	5.75256	4.22658	2.68114	2.98585	2.21134	2.25537	213.413	209.451	109.577	108.446	0.516082	0.51367	0.979302	0.976208	21.3239	20.9908
(CKDHL0089/CKDHL0333)//CKDHL140198	5.63448	5.58785	76.824	76.6412	1.23709	1.18968	76.8785	76.553	9.14244	8.62562	15.7651	24.0088	2.59821	2.4625	2.02092	1.95877	217.604	216.132	112.582	112.172	0.518333	0.516897	0.967811	0.923143	21.6087	21.8993
(CKDHL0089/CKDHL0333)//CKDHL140222	5.67239	5.67649	79.0669	79.5	0.29023	-0.460315	78.0887	78.1452	8.54191	6.1948	4.91889	2.1144	2.62775	2.63035	2.1911	2.16679	215.245	211.387	115.674	116.22	0.539822	0.551273	1.01308	1.18194	21.4255	21.3475
(CKDHL0089/CKDHL0333)//CKDHL140223	5.97315	6.45581	79.0936	79.5425	0.728331	0.288516	78.5993	78.9032	8.40712	1.45014	5.65428	3.31254	2.61007	2.51085	1.79816	1.45668	225.92	230.854	126.673	131.707	0.539714	0.551172	0.9762	0.961967	21.5577	21.8457
(CKDHL0089/CKDHL0333)//CKDHL140225	5.68069	5.6767	79.1855	79.6546	0.413592	-0.234549	78.3012	78.4757	8.53814	2.77554	5.67754	3.35491	2.60261	2.47046	1.78775	1.43879	216.809	214.066	117.005	117.993	0.543223	0.556658	0.985003	1.01452	21.8616	22.9702
(CKDHL0089/CKDHL0333)//CKDHL140227	5.73699	5.84696	78.2141	78.4113	0.216004	-0.587987	77.2088	76.8907	8.48276	3.61659	7.00708	6.83994	2.56369	2.22383	1.76274	1.40057	215.07	211.173	113.264	113.134	0.527738	0.532255	0.98308	1.00515	22.0193	23.5464
(CKDHL0089/CKDHL0333)//CKDHL140229	5.86479	6.17199	79.044	79.4549	0.523102	-0.0533966	78.2569	78.3742	8.20071	4.95041	5.63039	3.23692	2.52773	1.98909	1.75353	1.39375	217.841	216.256	117.15	118.245	0.53426	0.542234	0.972999	0.941434	22.117	23.8975
(CKDHL0089/CKDHL0333)//CKDHL140230	5.96511	6.4491	77.8734	77.9569	1.25905	1.19604	78.1304	78.2013	9.14479	8.75615	6.32341	5.0323	2.60529	2.48832	1.87626	1.61629	216.929	214.572	116.908	117.935	0.53796	0.548301	0.983552	1.00878	22.2222	24.2962
(CKDHL0089/CKDHL0333)//CKDHL140234	5.98964	6.49875	78.8019	79.1571	0.327424	-0.382342	77.8715	77.8486	8.83597	7.01161	5.71659	3.45405	2.60667	2.49262	1.9264	1.68132	218.918	217.861	115.473	115.913	0.526478	0.529912	0.97476	0.951385	21.4998	21.6332
(CKDHL0089/CKDHL0333)//CKDHL140484	5.8247	6.05282	79.304	79.8106	0.754875	0.338535	78.7902	79.1783	8.82586	6.00917	6.03506	4.28391	2.56499	2.22805	1.79398	1.45309	227.4	233.137	128.206	132.942	0.554157	0.574192	0.981793	0.992692	21.6273	22.0968
(CKDHL0089/CKDHL0333)//CKDHL140572	5.37502	4.98848	76.7361	76.5205	1.29998	1.29358	77.0949	76.8311	9.91104	11.942	10.2627	13.1481	2.66096	2.85615	2.18571	2.19353	216.369	214.263	113.527	113.482	0.523644	0.524705	0.973493	0.950101	20.7509	19.1901
(CKDHL0089/CKDHL0333)//CKDHL140577	5.35898	4.94579	76.6502	76.4242	2.14489	2.61401	78.0025	78.0042	9.89063	11.8362	4.99196	2.7372	2.6435	2.70931	2.23573	2.29779	235.488	245.315	123.852	126.488	0.517429	0.515727	0.977633	0.969103	20.8391	19.47
(CKDHL0089/CKDHL0333)//CKDHL140580	5.76836	5.88974	77.3711	77.2972	1.03755	0.881549	77.4832	77.3164	10.5884	16.295	5.80964	4.34633	2.69899	3.10293	2.36779	2.53261	224.113	226.682	122.094	124.188	0.538113	0.546036	0.975227	0.957429	20.8139	19.3898
(CKDHL0089/CKDHL0333)//CKDHL140585	5.42902	5.09451	79.2782	79.645	1.64007	1.82263	79.8483	80.4947	8.71739	7.47103	4.85657	2.45303	2.65949	2.79123	2.25268	2.33139	224.546	227.443	119.835	121.414	0.532135	0.53749	0.980096	0.981269	21.6115	21.9003
(CKDHL0089/CKDHL0333)//CKDHL140586	5.64999	5.62394	77.4464	77.3878	1.69728	1.91171	78.3281	78.4235	9.56944	10.5534	4.1448	1.06691	2.64417	2.71434	2.27025	2.33995	225.415	229.307	120.268	122.096	0.532674	0.538194	0.96956	0.931694	21.263	20.8093
(CKDHL0089/CKDHL0333)//CKDHL140589	5.13118	4.44361	74.2429	73.4488	2.18333	2.67707	75.8284	75.1316	10.6177	13.907	6.03952	4.78419	2.68028	2.88213	2.37746	2.49833	210.366	204.489	101.308	98.0313	0.493955	0.48108	0.986567	1.01207	20.8798	19.5997
(CKDHL0089/CKDHL0333)//CKDHL140590	5.40796	5.07704	77.2079	77.0903	2.33832	2.91519	78.6466	78.8172	9.85714	11.9032	4.1563	1.10086	2.64141	2.73455	2.38919	2.61382	217.755	216.829	110.122	109.187	0.510714	0.505619	0.97573	0.95984	21.5065	21.57
(CKDHL0089/CKDHL0333)//CKDHL140591	4.92085	3.94162	79.1839	79.5552	2.12855	2.5811	80.3157	81.1734	8.92188	7.03266	9.17166	11.588	2.72168	3.2341	2.34438	2.427	211.155	205.318	108.13	106.46	0.518561	0.517282	0.948393	0.83061	21.2945	20.9007
(CKDHL0089/CKDHL0333)//CKDHL140601	4.93399	3.95764	79.7124	80.2098	0.999534	0.806647	79.4483	79.9948	12.008	22.9576	12.408	18.757	2.71856	3.21396	2.33526	2.40438	207.646	199.527	105.357	102.986	0.515115	0.512427	0.940144	0.791689	21.1154	20.3401
(CKDHL0089/CKDHL0333)//CKDHL140609	5.43981	5.10937	80.4083	81.0477	1.73592	1.97795	80.976	82.0569	8.33391	3.05939	4.97934	2.2953	2.64539	2.74852	1.73878	1.35997	217.662	215.709	108.395	106.665	0.515677	0.512805	0.953564	0.85368	21.3659	21.1212
(CKDHL0089/CKDHL0333)//CKDHL140610	5.28057	4.74642	78.0315	78.1362	2.0148	2.40553	79.1604	79.6031	9.31536	9.06148	5.83811	4.20676	2.68163	2.98268	2.16566	2.10982	207.897	199.87	104.212	101.409	0.512825	0.508743	0.973335	0.945389	21.3933	21.2108
(CKDHL0089/CKDHL0333)//CKDHL140614	5.44528	5.14277	77.5011	77.4844	1.85119	2.14593	78.4741	78.6677	11.1623	16.1189	3.85227	-0.196577	2.60451	2.4776	1.9464	1.713	210.948	204.997	108.404	106.809	0.53095	0.535684	0.97335	0.94786	21.3821	21.1803
(CKDHL0089/CKDHL0333)//CKDHL140616	5.3715	4.94193	77.7971	77.854	1.25289	1.20858	78.038	78.0832	9.41272	11.1764	4.42595	1.06981	2.75845	3.47315	2.35422	2.43647	206.137	196.132	102.936	99.4804	0.480175	0.460744	0.992052	1.03491	21.2243	20.6804
(CKDHL0089/CKDHL0333)//CKDHL140635	5.51925	5.30756	77.0646	76.9219	1.34735	1.36785	77.8213	77.7618	8.97142	7.42131	11.1332	14.8473	2.6406	2.733	2.43407	2.67865	203.582	193.247	106.762	104.851	0.530208	0.534614	0.963223	0.901931	21.4657	21.4403
(CKDHL0089/CKDHL0333)//CKDHL140656	6.08862	6.64952	76.9421	76.7784	0.946054	0.735954	77.273	77.0602	9.57192	10.9158	4.66698	2.0878	2.64646	2.76307	2.32727	2.45453	218.224	217.4	110.919	110.153	0.512742	0.50859	0.974357	0.954294	21.0403	20.109
(CKDHL0089/CKDHL0333)//CKDHL140667	5.45401	5.1905	75.8805	75.4438	1.32697	1.33087	76.1518	75.522	12.8301	25.3542	7.5392	7.76473	2.65868	2.78921	2.36559	2.52212	219.771	220.087	114.701	115.04	0.52496	0.526795	0.969499	0.933291	21.2454	20.7496
(CKDHL0089/CKDHL0333)//CKDHL140685	5.20652	4.46715	80.937	81.904	-0.0311306	-1.00419	79.292	79.8893	9.16762	8.24185	6.36866	5.1693	2.56743	2.24355	1.76919	1.42403	224.873	228.687	120.861	123.145	0.528815	0.533587	0.990468	1.04734	21.7558	22.5715
(CKDHL0089/CKDHL0333)//CKDHL140703	5.50113	5.24166	80.5457	81.4028	1.12606	0.973645	80.057	80.8363	8.67966	3.72407	5.05858	2.41812	2.55246	2.27858	1.95635	1.81403	232.87	243.166	131.628	137.594	0.552768	0.571854	0.963231	0.885836	20.985	19.7445
(CKDHL0089/CKDHL0333)//CKDHL140772	5.15319	4.32705	77.4278	77.3918	1.68955	1.93859	77.8741	77.8712	9.06616	8.11641	9.25356	11.7248	2.6324	2.64571	2.00085	1.88122	217.254	215.037	119.011	120.734	0.545469	0.560471	0.987204	1.02438	21.6872	22.3214
(CKDHL0089/CKDHL0333)//CKDHL140785	5.52865	5.28478	78.0625	78.1913	0.328493	-0.382532	77.1681	76.885	10.5814	14.1554	9.10883	11.3772	2.64785	2.72628	2.16445	2.14633	215.895	212.422	114.864	115.022	0.538356	0.54842	0.995661	1.07502	21.6982	22.359
(CKDHL0089/CKDHL0333)//CKDHL140805	5.60407	5.48729	75.1545	74.4637	1.2045	1.10527	75.2909	74.3491	8.62224	6.33032	4.75407	1.73208	2.64714	2.72109	1.97312	1.83947	214.712	210.304	110.282	108.998	0.51972	0.519129	0.991003	1.05014	21.0429	19.9462
(CKDHL0089/CKDHL0333)//CKDHL140807	5.24642	4.5666	79.197	79.6675	1.15522	1.01897	79.2789	79.7735	8.19237	3.3642	7.67453	8.22126	2.62717	2.62785	2.08185	2.00419	212.303	205.98	111.361	110.433	0.529022	0.534076	0.983699	1.00479	21.1416	20.3086
(CKDHL0089/CKDHL0333)//CKDHL140823	5.41146	5.06905	75.8311	75.4265	1.84026	2.12864	76.9478	76.5849	10.901	16.181	14.3781	23.1262	2.67616	2.94331	2.77918	3.17736	220.967	221.381	116.075	116.535	0.525857	0.528078	0.955166	0.865132	20.819	19.4096
(CKDHL0089/CKDHL0333)//CKDHL140864	5.84023	6.11192	82.9755	84.5302	0.349617	-0.369497	81.4971	82.7754	8.35233	2.90795	5.57574	3.55915	2.53914	2.21714	1.9785	1.85316	226.352	231.319	125.815	129.8	0.550532	0.568462	0.968316	0.913181	21.5053	21.636
(CKDHL0089/CKDHL0333)//CKDHL140865	5.58062	5.43121	82.4451	83.5727	0.784504	0.481272	81.6685	83.0247	8.8481	7.13438	4.4617	1.14559	2.64451	2.73579	2.0663	1.93674	212.922	208.28	111.52	110.675	0.551447	0.566073	0.977581	0.966917	21.8351	22.6097
(CKDHL0089/CKDHL0333)//CKDHL140897	5.60062	5.48148	81.5373	82.4545	0.818686	0.539528	80.9343	82.0278	8.97575	4.17333	4.51775	1.25676	2.56864	2.24591	1.8986	1.64014	218.849	217.819	120.873	122.739	0.56892	0.592081	0.986093	1.00605	21.6288	21.9598
(CKDHL0089/CKDHL0333)//CKDHL140901	5.59778	5.46633	80.9026	81.6635	0.916434	0.690365	80.4935	81.416	8.39915	5.32849	5.5172	3.48772	2.64597	2.74896	1.86923	1.58454	227.187	231.362	120.143	121.577	0.533532	0.53921	0.9886	1.01593	21.5282	21.6401
(CKDHL0089/CKDHL0333)//CKDHL140911	5.68753	5.69642	81.4168	82.3119	0.815496	0.529213	80.8728	81.9562	8.42912	4.98202	4.17858	0.520236	2.61091	2.51531	1.92965	1.69161	226.13	229.697	122.533	124.687	0.542913	0.553225	1.00255	1.08484	22.0201	23.1992
(CKDHL0089/CKDHL0333)//CKDHL140913	5.77354	5.88872	83.32	84.6539	0.376749	-0.16659	82.0469	83.5424	10.2396	15.9066	4.8171	1.93388	2.60239	2.46354	1.90463	1.64203	230.074	236.338	127.092	130.596	0.553172	0.568684	1.0235	1.18308	21.4721	21.4694
(CKDHL0089/CKDHL0333)//CKDHL140944	5.79066	5.97331	81.8782	83.1124	1.16446	1.04251	81.339	82.57	8.51997	3.9524	6.038	4.58503	2.53452	2.20001	1.96602	1.82993	230.785	239.221	125.703	129.618	0.534038	0.542006	0.990922	1.04628	21.8074	22.7593
(CKDHL0089/CKDHL0333)//CKDHL140959	5.90208	6.28222	81.399	82.5089	0.572273	-0.0461865	80.0825	80.9292	9.16299	6.56674	6.31697	5.21251	2.56007	2.31035	1.95349	1.8092	230.998	239.723	126.945	131.336	0.541746	0.554292	0.995284	1.07292	21.7235	22.4476
(CKDHL0089/CKDHL0333)//CKDHL141000	5.56684	5.39246	78.157	78.3104	0.864647	0.523832	77.7793	77.712	8.54297	-1.35714	8.54357	10.141	2.55593	2.29925	2.02765	1.91739	219.325	218.796	114.107	114.09	0.522908	0.523961	0.97529	0.955445	21.2596	20.7348
(CKDHL0089/CKDHL0333)//CKDHL141002	5.73585	5.86837	80.611	81.4838	1.23294	1.16502	80.6011	81.5737	7.94855	0.746576	6.97916	6.67976	2.52269	2.13606	1.96329	1.81618	231.296	240.213	124.954	128.667	0.532036	0.539016	0.979043	0.980772	20.9074	19.457
(CKDHL0089/CKDHL0333)//CKDHL141087	5.71358	5.79261	79.1762	79.643	0.867959	0.530017	78.7969	79.1785	8.02374	-7.03932	5.9793	4.15106	2.52665	1.98192	1.90404	1.63884	216.851	214.413	112.678	112.222	0.51965	0.518865	1.00767	1.14713	21.8234	22.8215
(CKDHL0089/CKDHL0333)//CKDHL141093	5.7366	5.84375	79.9479	80.6217	1.56163	1.71788	80.3007	81.3417	8.56717	0.688303	6.0129	4.23225	2.56126	2.2088	1.74862	1.39588	229.943	237.905	128.845	133.896	0.545294	0.559944	0.979843	0.981634	22.2597	24.4335
(CKDHL0089/CKDHL0333)//CKDHL141115	5.75305	5.8828	80.4199	81.2375	1.62724	1.83323	80.804	82.0835	9.42414	9.7522	5.72613	3.46335	2.5659	2.23511	1.93876	1.70233	225.278	229.227	125.537	129.309	0.545129	0.559561	0.970988	0.932365	22.2417	24.3705
(CKDHL0089/CKDHL0333)//CKDHL141119	6.18351	7.01362	82.1344	83.4472	0.755891	0.348297	81.3037	82.8145	9.16576	7.33098	7.70922	8.68017	2.64381	2.7357	1.92667	1.68327	225.96	230.605	123.337	126.43	0.5374	0.547311	0.994107	1.06951	21.7289	22.4826
(CKDHL0089/CKDHL0333)//CKDHL141135	5.97818	6.43811	80.0095	80.6728	1.35446	1.35054	80.1504	81.0812	9.33076	9.23992	5.95527	4.84346	2.7024	3.01637	2.13891	2.13402	224.891	228.382	121.148	123.174	0.537413	0.545821	0.972236	0.934883	21.0529	19.9154
(CKDHL0089/CKDHL0333)//CKDHL141139	5.77752	5.89386	79.0841	79.4425	2.06281	2.53125	80.141	80.9809	9.88331	12.7669	14.678	23.7949	2.60632	2.49201	2.33675	2.40498	214.64	211.042	106.03	103.803	0.501986	0.492732	0.959565	0.883578	21.3475	21.0789
(CKDHL0089/CKDHL0333)//CKDHL141143	5.29622	4.77894	78.6077	78.8523	1.90347	2.23938	79.5171	80.1083	9.938	12.0805	9.70027	12.7511	2.68786	3.02297	2.49165	2.68034	210.129	203.474	101.99	98.5267	0.494098	0.481024	0.971891	0.939503	21.8288	22.5898
(CKDHL0089/CKDHL0333)//CKDHL141147	5.43253	5.12313	74.63	73.9522	1.99896	2.38499	76.0406	75.3652	8.51289	2.25919	4.81184	1.91751	2.68472	2.99793	2.42919	2.58179	208.041	200.291	100.262	96.435	0.491438	0.477083	0.967749	0.921901	21.4871	21.5191
(CKDHL0089/CKDHL0333)//CKDHL141358	5.93263	6.34431	77.3084	77.2413	2.00198	2.46673	78.4928	78.7463	9.2964	8.1917	7.60956	8.41429	2.49057	1.75257	1.76656	1.41789	227.175	232.589	119.718	121.558	0.521656	0.522207	0.982865	0.999772	21.4667	21.5085
(CKDHL0089/CKDHL0333)//CKDHL141363	5.6929	5.74098	78.1335	78.2969	0.975777	0.712787	77.9626	77.9647	10.1589	17.5196	10.6809	16.4642	2.48961	1.74185	1.7525	1.37743	213.659	208.841	106.392	103.878	0.507478	0.499354	0.970028	0.925495	21.6664	22.2461
(CKDHL0089/CKDHL0333)//CKDHL141367	5.63688	5.57502	77.4736	77.4431	0.985797	0.733331	77.3829	77.1212	8.62258	1.12605	6.68701	5.9928	2.56172	2.20811	1.91714	1.68008	206.815	196.37	105.338	102.496	0.519912	0.519424	0.977327	0.964913	21.0979	20.146
(CKDHL0089/CKDHL0333)//CKDHL141369	5.73079	5.82283	76.9927	76.8298	1.99222	2.45368	78.1582	78.2547	9.06325	2.10684	13.3477	23.4661	2.49127	1.74967	1.78373	1.43684	218.297	216.851	109.802	108.32	0.50565	0.496416	0.965078	0.896262	21.731	22.4836
(CKDHL0089/CKDHL0333)//CKDHL141370	6.53998	7.93542	75.5011	74.9029	1.25131	1.18862	75.9639	75.0687	8.49799	2.536	7.95113	9.27555	2.53131	2.01672	1.76447	1.41267	221.278	222.243	110.509	109.3	0.504589	0.494754	0.998095	1.09145	21.744	22.5226
(CKDHL0089/CKDHL0333)//CKDHL141371	5.82622	6.08111	77.9512	78.0645	1.3061	1.28602	78.1939	78.3128	9.20518	6.86179	8.1083	9.74534	2.48947	1.73663	1.65338	1.19677	218.918	218.108	112.936	112.562	0.51593	0.512905	0.984912	1.01552	21.5462	21.8079
(CKDHL0089/CKDHL0333)//CKDHL141380	5.63768	5.58388	74.3715	73.6181	0.911199	0.677966	74.7545	73.7865	10.4878	15.5871	8.71107	10.0918	2.67983	2.9867	2.13004	2.14729	205.888	197.05	105.764	103.592	0.516334	0.514056	1.00666	1.10809	21.1801	20.5406
(CKDHL0089/CKDHL0333)//CKDHL141526	6.26025	7.05096	78.8243	79.075	0.842986	0.576442	78.6525	78.8335	9.02552	5.691	10.2636	13.1486	2.62574	2.6218	2.20344	2.22918	221.558	222.954	120.81	122.716	0.545492	0.556897	1.00125	1.08094	21.5322	21.6588
(CKDHL0089/CKDHL0333)//CKDHL141557	5.36014	4.92294	81.28	82.1443	0.83083	0.542746	80.6422	81.6294	9.98865	12.6372	5.09975	2.54621	2.6031	2.47376	2.0485	1.90808	215.11	211.54	113.372	112.966	0.536174	0.543254	0.973985	0.94976	21.1692	20.51
(CKDHL0089/CKDHL0333)//CKDHL141572	5.19776	4.58093	79.8428	80.361	1.45346	1.52962	80.1713	80.9753	9.69169	11.0206	6.01614	4.5668	2.68288	2.98776	2.21051	2.19304	214.757	211.17	111.439	110.479	0.542055	0.551922	0.977218	0.964047	21.533	21.6596
(CKDHL0089/CKDHL0333)//CKDHL141585	5.4176	5.06743	80.1665	80.7672	0.985033	0.795237	79.8877	80.6007	9.85638	11.6054	4.83692	1.96665	2.6826	2.98871	2.20993	2.19825	220.437	220.485	118.065	119.033	0.542719	0.552888	0.985333	1.00566	20.8015	19.3413
(CKDHL0089/CKDHL0333)//CKDHL141591	5.2776	4.73382	80.1812	80.7862	1.04278	0.883885	79.9825	80.7314	11.1771	17.4958	7.35777	7.56799	2.60531	2.48415	1.92326	1.69053	215.858	212.943	110.31	109.139	0.526858	0.529564	0.948762	0.831688	21.0832	20.231
(CKDHL0089/CKDHL0333)//CKDHL141605	5.62322	5.53752	78.0422	78.1302	0.927496	0.71851	77.853	77.8175	10.561	15.2062	19.493	31.349	2.62415	2.61545	2.41918	2.59302	212.632	207.832	115.844	116.273	0.545351	0.557083	0.977113	0.965554	21.0696	20.1905
(CKDHL0089/CKDHL0333)//CKDHL141615	5.5683	5.41932	75.7759	75.338	1.35034	1.37042	76.4198	75.9392	8.83674	7.33729	4.15299	1.06449	2.67889	2.97977	2.29776	2.44207	210.128	203.989	109.164	107.902	0.523174	0.524228	0.954294	0.857179	21.3926	21.2102
(CKDHL0089/CKDHL0333)//CKDHL141674	5.65932	5.62128	76.3895	76.0878	1.34898	1.36683	77.1754	76.9184	8.77931	5.34457	5.29084	3.32172	2.62557	2.628	2.34624	2.47817	217.709	216.141	115.61	115.892	0.533313	0.538852	0.968549	0.926863	21.5764	21.7902
(CKDHL0089/CKDHL0333)//CKDHL141682	5.91618	6.32004	78.1777	78.3536	1.10454	0.936452	78.1857	78.2923	9.85998	12.0078	6.31706	5.04736	2.60792	2.49811	1.91705	1.66522	216.438	213.433	115.167	115.489	0.534283	0.542259	0.981732	0.994383	21.7495	22.5471
(CKDHL0089/CKDHL0333)//CKDHL141683	5.78653	5.9767	77.9387	78.0468	1.42048	1.46756	78.3375	78.5023	9.92814	12.7872	5.68862	3.38807	2.64628	2.74887	1.75709	1.38203	221.82	223.274	118.205	119.578	0.532164	0.538787	0.967174	0.905504	22.0429	23.6337
(CKDHL0089/CKDHL0333)//CKDHL141696	5.49049	5.21345	79.3086	79.7924	0.722872	0.284536	78.7172	79.036	9.0306	6.51222	5.71176	3.43266	2.56222	2.21303	1.86371	1.59704	210.51	202.78	110.556	109.231	0.533352	0.540383	0.971764	0.938755	21.8012	22.7565
(CKDHL0089/CKDHL0333)//CKDHL141729	5.66999	5.68559	79.9964	80.535	0.916284	0.678777	79.6976	80.2936	9.94419	11.7128	6.71901	6.12871	2.69666	2.95669	2.02796	1.97052	224.045	226.749	118.074	119.189	0.524646	0.526309	0.991288	1.03571	21.4934	21.5212
(CKDHL0089/CKDHL0333)//CKDHL141730	5.69208	5.6805	79.2635	79.7072	1.07584	0.895031	79.1736	79.6764	8.88067	7.45581	9.59743	12.0425	2.64769	2.76246	2.16723	2.16677	216.17	212.65	106.826	104.051	0.503558	0.491942	0.969329	0.91802	21.3459	21.0018
(CKDHL0089/CKDHL0333)//CKDHL141765	5.64234	5.61412	78.9055	79.2894	0.77614	0.374867	78.1663	78.2509	8.881	7.12866	5.73012	3.90754	2.62437	2.61504	1.99054	1.87661	228.194	234.807	123.437	126.628	0.532849	0.540045	0.96986	0.923667	21.6265	22.0965
(CKDHL0089/CKDHL0333)//CKDHL142040	5.70114	5.76748	78.9154	79.2994	1.92732	2.33843	79.8149	80.6432	9.29423	9.14367	7.73629	8.77787	2.60242	2.46386	1.6401	1.17493	221.253	222.274	117.749	118.976	0.530798	0.536792	0.972682	0.940947	22.214	24.2703
(CKDHL0089/CKDHL0333)//CKDHL142047	5.82121	6.06032	81.2776	82.3429	1.04986	0.847527	80.8781	82.1913	9.06453	6.97541	7.07508	7.01255	2.64537	2.7453	1.91193	1.655	222.749	224.645	121.511	123.963	0.538968	0.549846	0.973832	0.946787	21.9137	23.1587
(CKDHL0089/CKDHL0333)//CKDHL142065	5.71722	5.79218	78.2929	78.5011	1.40614	1.44961	78.6375	78.9433	9.02427	6.85682	5.68829	3.36966	2.64614	2.74995	1.642	1.18365	220.466	220.694	112.587	112.111	0.515355	0.512255	0.975686	0.957572	22.1056	23.8593
(CKDHL0089/CKDHL0333)//CKDHL142183	5.80523	5.96117	77.9413	78.0151	1.60762	1.77793	78.3705	78.5033	9.80237	11.5897	4.82982	2.43072	2.67956	2.87573	2.35912	2.45075	231.889	238.953	125.359	128.215	0.534013	0.540157	0.948996	0.831561	20.9629	19.8599
(CKDHL0089/CKDHL0333)//CKDHL142184	5.7038	5.75048	76.1797	75.8367	0.932706	0.724178	76.2837	75.7447	9.45688	10.1201	3.91098	0.61326	2.64443	2.71666	2.22491	2.27505	231.463	238.76	121.365	123.249	0.523243	0.523992	0.977579	0.970794	20.8726	19.5706
(CKDHL0089/CKDHL0333)//CKDHL142188	5.45535	5.17757	76.286	75.9596	1.82382	2.11377	77.3064	77.0858	8.08607	4.06595	7.68244	8.03821	2.68416	3.00991	2.19677	2.23004	207.448	199.431	106.126	103.955	0.514992	0.511873	0.979752	0.980676	20.7279	19.1196
(CKDHL0089/CKDHL0333)//CKDHL142198	5.17525	4.52055	76.6587	76.4239	1.68951	1.90249	77.1463	76.883	10.8343	18.854	5.57316	3.89102	2.62278	2.61527	2.45126	2.68906	200.405	188.046	107.546	105.817	0.544277	0.5554	0.977115	0.966088	20.7632	19.2298
(CKDHL0089/CKDHL0333)//CKDHL142220	5.56769	5.43194	77.5309	77.493	1.54172	1.67608	78.1449	78.1827	10.3043	12.9257	5.47789	3.59581	2.69559	2.95877	2.06231	2.059	220.501	220.942	113.127	112.856	0.515837	0.51309	0.985392	1.0065	21.1794	20.5401
(CKDHL0089/CKDHL0333)//CKDHL142222	5.39298	5.01525	75.8356	75.4149	2.22713	2.74825	77.2538	77.026	9.04898	8.07095	5.44856	3.63912	2.68228	2.88673	2.49446	2.68354	218.862	217.974	114.551	114.58	0.525378	0.5273	0.987643	1.01854	21.1711	20.5105
(CKDHL0089/CKDHL0333)//CKDHL142277	5.23353	4.65643	79.7213	80.2113	2.06122	2.48325	80.6865	81.6704	9.06944	8.344	3.86605	-0.169284	2.60764	2.49974	1.89125	1.63652	208.448	200.788	107.571	105.375	0.546212	0.557881	1.02671	1.1996	21.8418	22.63
(CKDHL0089/CKDHL0333)//CKDHL142280	5.68995	5.67428	82.233	83.309	0.869387	0.611079	81.6972	83.063	8.309	5.17407	6.02681	4.614	2.72039	3.23097	2.15109	2.09408	220.871	220.996	120.762	122.373	0.556606	0.573307	0.999384	1.06943	21.0652	20.1804
(CKDHL0089/CKDHL0333)//CKDHL142281	5.52374	5.30236	81.464	82.356	0.930079	0.7109	81.0044	82.11	8.38411	4.75841	5.36344	3.14106	2.60551	2.48797	2.04567	1.90779	217.574	215.565	119.742	121.075	0.557102	0.574201	0.991604	1.03545	21.4473	21.3808
(CKDHL0089/CKDHL0333)//CKDHL142302	5.40824	5.06823	76.0705	75.6828	1.44197	1.5104	76.8438	76.4641	9.1434	9.13961	15.5622	23.5958	2.62223	2.61135	2.33735	2.51111	206.984	198.996	106.809	104.941	0.521407	0.521434	0.969017	0.928538	21.3089	20.9496
(CKDHL0089/CKDHL0333)//CKDHL142307	5.89662	6.15181	77.6214	77.6195	1.37977	1.42064	78.0998	78.1472	11.9058	19.0056	13.2659	19.0616	2.66606	2.88698	2.28522	2.35945	208.369	200.614	110.333	109.176	0.534088	0.540249	0.975268	0.956729	21.2424	20.7399
(CKDHL0089/CKDHL0333)//CKDHL142346	5.75981	5.86641	80.1866	80.7629	1.06622	0.926691	80.1922	80.8494	9.37419	9.78452	5.75654	4.22631	2.64426	2.74575	2.61973	2.94709	221.595	222.657	115.898	116.422	0.520511	0.520316	0.98489	1.00301	21.567	21.7549
(CKDHL0089/CKDHL0333)//CKDHL142389	6.49438	7.82092	75.7528	75.231	1.64306	1.85431	76.6203	76.0187	8.08326	1.17265	7.76791	8.83425	2.5648	2.22566	1.77399	1.40708	223.456	226.138	113.686	113.632	0.509256	0.502466	1.01129	1.17029	22.3282	24.684
(CKDHL0089/CKDHL0333)//CKDHL142405	5.70473	5.77899	77.9086	78.015	0.648533	0.151835	77.4149	77.1812	8.95834	5.92095	5.63921	3.24896	2.64341	2.73192	1.90404	1.63884	230.628	239.182	127.331	131.844	0.541151	0.553204	0.980021	0.984058	21.49	21.5959
(CKDHL0089/CKDHL0333)//CKDHL142414	5.9799	6.47424	76.7809	76.5488	0.897885	0.590948	76.7106	76.1548	9.18399	9.22877	5.65531	3.29818	2.60642	2.49519	1.77323	1.42177	226.855	232.457	123.373	126.571	0.535671	0.544548	1.00926	1.15968	21.3048	20.9086
(CKDHL0089/CKDHL0333)//CKDHL142418	5.77259	5.9391	77.829	77.8996	1.70171	1.96779	78.6225	78.9255	8.97898	7.67601	5.69724	3.39529	2.64352	2.72975	2.16052	2.09817	219.002	218.165	118.431	119.881	0.53921	0.550219	0.984195	1.00873	21.7948	22.7101
(CKDHL0089/CKDHL0333)//CKDHL142437	5.36821	4.87817	80.0718	80.8008	0.990158	0.745403	79.3277	79.8466	8.8917	6.26686	6.27249	5.11117	2.55599	2.29704	1.9608	1.837	234.005	244.965	125.8	130.045	0.537413	0.547386	0.989214	1.04025	21.0861	20.1081
(CKDHL0089/CKDHL0333)//CKDHL142506	5.96972	6.43962	76.476	76.1542	1.10146	0.942428	76.6623	76.0819	9.24072	8.65527	5.68253	3.36162	2.52652	1.98296	1.59221	1.11303	216.585	213.915	109.601	108.147	0.51277	0.508103	1.00351	1.12313	21.7708	22.6219
(CKDHL0089/CKDHL0333)//CKDHL142549	5.54766	5.35139	76.8403	76.6285	0.814656	0.436928	76.1878	75.5584	8.84216	7.7381	8.60736	10.2749	2.60929	2.5452	2.05233	1.96822	202.181	188.03	109.788	108.389	0.55991	0.583234	0.997236	1.08757	21.0804	20.0836
(CKDHL0089/CKDHL0333)//CKDHL142571	5.33104	4.78285	77.3004	77.2276	1.45066	1.53412	77.4725	77.3168	9.70734	11.3439	8.19412	9.36434	2.6249	2.61656	2.23247	2.24624	206.56	195.723	106.047	103.35	0.526265	0.52966	0.984871	1.01363	21.1899	20.4949
(CKDHL0089/CKDHL0333)//CKDHL142607	5.50858	5.24874	76.9635	76.7924	1.70476	1.96609	77.6805	77.6005	8.49618	3.87443	6.94278	6.57894	2.6846	2.89509	2.08103	2.00352	202.596	188.79	100.56	96.0553	0.514125	0.510122	0.976592	0.964183	21.3709	21.1473
(CKDHL0089/CKDHL0333)//CKDHL142637	5.58476	5.44768	74.5301	73.8072	2.19786	2.69648	75.7428	75.0329	12.027	19.4926	14.4971	21.5023	2.67807	2.87163	2.36043	2.47571	215.473	212.491	107.119	105.138	0.509517	0.503801	0.974825	0.955324	21.1071	20.3104
(CKDHL0089/CKDHL0333)//CKDHL142638	5.94891	6.33291	76.3594	76.0518	0.930895	0.708037	76.3199	75.8022	9.66584	10.6133	9.11164	10.8535	2.62343	2.61452	2.20059	2.23013	211.559	206.565	111.832	111.369	0.532393	0.537666	1.00456	1.09873	21.9057	22.8297
(CKDHL0089/CKDHL0333)//CKDHL142654	5.37249	4.97421	76.8883	76.7345	1.8045	2.07993	77.8096	77.7733	8.63616	5.57948	9.56361	12.4406	2.71997	3.22049	2.61617	2.89572	220.511	220.542	109.301	107.923	0.498576	0.487879	0.97135	0.940092	21.3101	20.9593
(CKDHL0089/CKDHL0333)//CKDHL142657	5.72827	5.80948	78.0555	78.1502	1.25172	1.21555	78.2909	78.3963	9.39156	9.46489	8.07687	8.82817	2.63195	2.65587	2.03874	1.99884	233.04	241.329	125.747	128.894	0.532825	0.538381	0.966478	0.915986	21.0065	19.9995
(CKDHL0089/CKDHL0333)//CKDHL142658	5.66	5.66127	75.5597	75.0684	0.756755	0.431327	75.4796	74.5441	9.11472	8.68659	10.1502	12.9171	2.60533	2.53463	2.0377	1.99041	216.632	214.814	111.266	110.66	0.518767	0.517635	0.979855	0.981306	21.0759	20.2191
(CKDHL0089/CKDHL0333)//CKDHL142665	5.91916	6.23521	74.0398	73.1973	0.874083	0.621699	74.2393	72.8617	9.66672	10.9056	9.926	12.4865	2.63958	2.6981	2.09692	2.10427	225.373	228.942	118.435	119.656	0.527568	0.530507	0.993008	1.04168	20.5539	18.5699
(CKDHL0089/CKDHL0333)//CKDHL142745	5.47472	5.19966	82.6754	83.8539	1.04462	0.886012	82.1853	83.7204	9.01769	7.3933	4.24949	0.689689	2.64582	2.7471	2.06624	1.92886	217.525	215.672	120.695	122.402	0.560341	0.579233	0.984497	0.999017	22.1515	23.6008
(CKDHL0089/CKDHL0333)//CKDHL142755	6.19435	7.04463	80.0401	80.7389	1.02131	0.804066	79.8166	80.4945	8.97871	5.99881	4.73353	1.70582	2.53702	2.20433	1.87624	1.68729	226.513	231.825	125.1	128.846	0.545693	0.560421	0.982485	0.998679	21.6298	22.109
(CKDHL0089/CKDHL0333)//CKDHL142757	5.38339	4.97084	82.7073	83.8871	0.712023	0.371726	81.8546	83.2673	10.5111	16.1656	10.8	15.1839	2.60839	2.5063	1.93027	1.6939	216.782	214.369	110.934	109.884	0.52733	0.529988	1.00699	1.10265	21.2543	20.7711
(CKDHL0089/CKDHL0333)//CKDHL142803	5.70723	5.75923	80.6025	81.4599	1.09546	0.916043	79.8904	80.574	8.64077	1.04135	5.81788	4.08477	2.57627	2.39187	1.94654	1.80456	226.096	230.806	119.923	121.852	0.528357	0.532749	0.986026	1.01973	21.3819	21.1853
(CKDHL0089/CKDHL0333)//CKDHL142819	5.56698	5.41229	81.3338	82.198	-0.0383318	-0.799942	79.7476	80.408	8.36685	1.63496	6.09421	4.76762	2.60702	2.49282	1.93917	1.70149	225.307	228.401	123.638	126.081	0.551001	0.565	1.00254	1.08329	21.613	21.9186
(CKDHL0089/CKDHL0333)//CKDHL142821	5.92383	6.32659	79.7125	80.3238	0.708752	0.260796	79.2241	79.6854	8.22497	-0.295683	5.97428	4.45304	2.51172	2.09129	1.86827	1.69132	216.801	214.246	117.731	118.975	0.542249	0.555089	0.990573	1.04669	21.7615	22.585
(CKDHL0089/CKDHL0333)//CKDHL142824	5.7782	5.87506	82.7507	83.9372	1.69049	1.91106	83.057	84.9021	10.0633	14.2215	6.29344	5.19913	2.56895	2.25334	1.89501	1.64631	225.807	229.089	123.562	125.93	0.55833	0.575958	1.05711	1.34117	21.7223	22.2503
(CKDHL0089/CKDHL0333)//CKDHL142908	5.71444	5.7959	81.4576	82.5734	1.15786	1.02434	80.9724	82.0644	9.17033	8.90981	10.3015	14.0395	2.62372	2.60884	1.96971	1.83971	223.02	225.39	118.379	119.881	0.526815	0.530394	0.984909	1.01163	21.6536	22.1965
(CKDHL0089/CKDHL0333)//CKDHL143020	5.41586	5.01061	77.7896	77.8415	2.29696	2.98108	79.2514	79.8189	8.59133	3.78499	6.10168	4.45754	2.60203	2.46646	1.76108	1.41553	218.164	216.683	116.607	117.45	0.5344	0.542368	0.973235	0.941617	21.5307	21.7351
(CKDHL0089/CKDHL0333)//CKDHL143094	5.62454	5.53842	81.1878	82.2279	0.617919	0.104467	80.284	81.3301	NA	NA	6.75492	6.19258	2.5242	1.96906	1.64477	1.1934	225.529	229.734	126.549	130.71	0.549901	0.567349	0.968942	0.918375	21.8251	22.8331
(CKDHL0089/CKDHL0333)//CKDHL143106	5.91044	6.20855	80.5669	81.2385	0.30119	-0.281838	79.787	80.3544	11.071	18.4357	4.72033	2.18677	2.58753	2.45148	2.143	2.1386	228.997	234.658	121.671	123.727	0.525261	0.527243	0.979223	0.979011	21.6104	21.8999
(CKDHL0089/CKDHL0333)//CKDHL143107	5.98884	6.48514	74.2524	73.2561	1.35778	1.36822	75.0197	73.6471	10.1776	13.8887	3.81577	0.616618	2.65491	2.79153	2.20061	2.21561	218.14	216.303	110.034	108.399	0.513031	0.507119	0.984171	1.00825	21.287	20.7781
(CKDHL0089/CKDHL0333)//CKDHL143108	5.54474	5.31746	74.138	73.1069	1.55743	1.7163	75.152	73.8442	9.02851	8.19176	4.64488	2.26712	2.70648	3.03302	2.06343	1.9981	214.185	209.209	99.5113	94.3082	0.479649	0.453615	0.984514	1.00794	20.6632	18.4783
(CKDHL0089/CKDHL0333)//CKDHL143113	5.74376	5.82347	75.3888	74.7267	2.14084	2.70852	76.9599	76.4773	9.235	8.32602	5.35366	3.64823	2.59774	2.53356	2.08062	2.03699	204.846	192.297	102.003	97.519	0.513738	0.507892	0.970244	0.922004	21.0321	19.8292
(CKDHL0089/CKDHL0333)//CKDHL143119	6.04273	6.58987	75.4994	74.8701	1.22573	1.14115	75.9807	75.0552	9.40999	10.3487	8.81311	10.4919	2.68226	2.92459	2.2217	2.25089	211.47	204.082	105.296	101.979	0.508491	0.4999	0.974465	0.949229	21.5236	21.6415
(CKDHL0089/CKDHL0333)//CKDHL143120	5.74377	5.81568	74.0519	73.2355	1.19473	1.12547	74.6574	73.6845	8.70191	6.67611	3.37582	-0.447504	2.70359	2.98404	2.1854	2.18919	223.61	225.729	111.643	110.976	0.500906	0.491441	0.989621	1.02571	20.6537	18.8893
(CKDHL0089/CKDHL0333)//CKDHL143127	5.53386	5.27013	79.1177	79.5233	0.906391	0.60682	78.7957	79.1351	8.975	8.35718	4.97101	2.90342	2.70609	3.03516	2.15504	2.14786	202.29	187.712	103.579	99.6379	0.524277	0.524716	0.98882	1.03537	21.2718	20.7272
(CKDHL0089/CKDHL0333)//CKDHL143132	5.65103	5.64737	74.2859	73.5034	1.62365	1.78916	75.2997	74.3026	9.9245	12.4223	3.51661	-0.187723	2.5924	2.47307	2.11072	2.10674	213.26	209.393	107.001	105.26	0.511753	0.507253	0.968335	0.925195	21.0737	20.2096
(CKDHL0089/CKDHL0333)//CKDHL143138	5.56389	5.41768	74.7011	74.0037	2.62227	3.36186	76.8529	76.405	8.85805	7.08517	3.27361	-0.669926	2.71566	3.04508	2.12542	2.11034	218.404	217.645	109.773	108.715	0.507129	0.500388	0.986824	1.01165	21.3426	21.0506
(CKDHL0089/CKDHL0333)//CKDHL143141	5.58533	5.46979	77.4905	77.4432	1.33807	1.35527	77.8341	77.7544	10.4228	14.0573	5.62648	3.98069	2.6612	2.79414	2.24564	2.30831	218.43	217.798	113.537	113.492	0.520276	0.519626	0.984118	1.0005	21.5802	21.8002
(CKDHL0089/CKDHL0333)//CKDHL143157	5.51935	5.29235	76.6287	76.4108	2.65302	3.4078	78.6102	78.8559	11.1422	20.7111	7.83228	8.60204	2.68065	2.972	2.33458	2.41078	217.863	216.145	107.323	105.41	0.497915	0.486908	0.960675	0.886602	20.9303	19.7596
(CKDHL0089/CKDHL0333)//CKDHL143158	5.51387	5.28287	77.6958	77.7372	1.6174	1.79057	78.4178	78.6182	9.46982	10.0541	10.477	14.467	2.64441	2.73595	2.1799	2.11686	215.401	212.221	103.405	100.462	0.486756	0.470275	0.951378	0.845663	21.2236	20.6802
(CKDHL0089/CKDHL0333)//CKDHL143160	5.28107	4.74258	77.4731	77.4579	1.87706	2.18314	78.4393	78.6298	9.81568	12.8268	11.1722	16.3573	2.60215	2.46807	2.17656	2.13367	210.441	203.853	98.8081	94.5312	0.481372	0.462389	0.948169	0.830367	21.0153	20.0292
(CKDHL0089/CKDHL0333)//CKDHL143163	5.61518	5.52778	75.779	75.3691	0.87971	0.624005	75.7913	75.0241	9.52397	10.133	15.1577	24.8458	2.68145	2.97392	2.35436	2.43492	216.226	213.494	109.074	107.62	0.50942	0.503888	0.950335	0.840729	20.589	18.6802
(CKDHL0089/CKDHL0333)//CKDHL143166	5.87966	6.13007	77.4561	77.4081	0.775031	0.42943	77.2052	76.9024	8.77785	6.53003	9.47195	12.2304	2.64586	2.74536	2.21237	2.18933	212.141	206.847	103.257	100.194	0.495329	0.482854	0.969104	0.928165	21.4728	21.4697
(CKDHL0089/CKDHL0333)//CKDHL143168	5.33813	4.87351	76.478	76.2256	1.77329	2.01976	77.4788	77.3118	12.0157	22.9276	5.43917	3.15168	2.72116	3.23182	2.46258	2.64177	207.465	199.066	98.4347	94.0601	0.485424	0.468327	0.965562	0.911974	21.6377	21.9807
(CKDHL0089/CKDHL0333)//CKDHL143174	5.0895	4.3055	77.0688	76.964	2.37452	2.97927	78.6457	78.9317	10.1442	15.3138	7.56528	8.01189	2.68464	2.99844	2.3492	2.43127	206.508	197.602	99.4901	95.4272	0.493795	0.480735	0.94206	0.798496	20.9703	19.8806
(CKDHL0089/CKDHL0333)//CKDHL143185	5.25348	4.68718	77.5237	77.5124	1.68476	1.89645	78.2725	78.4025	9.17671	9.2492	14.7847	24.0186	2.60098	2.45871	2.33639	2.40637	208.262	200.395	102.586	99.3296	0.504117	0.495921	0.961012	0.890225	21.1067	20.3192
(CKDHL0089/CKDHL0333)//CKDHL143201	5.84097	6.07136	73.2457	71.9699	1.56371	1.7386	74.3508	72.7132	9.87463	12.557	13.0694	18.8813	2.5819	2.45842	2.09568	2.04752	216.551	213.36	99.8074	94.6628	0.474837	0.44594	0.9772	0.962997	20.7709	18.8776
(CKDHL0089/CKDHL0333)//CKDHL143552	5.78555	5.9881	77.0093	76.8533	1.54612	1.68352	77.6503	77.5176	9.51549	10.5667	8.25137	10.1125	2.44843	1.47397	1.65323	1.20772	212.826	207.369	107.733	105.761	0.514962	0.511624	0.9815	0.994243	21.7499	22.5581
(CKDHL0089/CKDHL0333)//CKDHL143564	6.04985	6.67736	79.6238	80.2113	1.78181	2.08965	80.2594	81.285	8.24795	2.13449	9.89449	14.3808	2.48596	1.7201	1.59389	1.10884	226.606	231.789	117.674	118.868	0.516265	0.513484	0.984266	1.00857	21.8423	22.8848
(CKDHL0089/CKDHL0333)//CKDHL143572	5.82763	6.06911	77.7306	77.7937	1.60631	1.79299	78.382	78.5995	8.84374	4.73171	10.0542	14.8399	2.48202	1.69285	1.93309	1.70575	219.013	218.243	114.057	114.149	0.52266	0.524045	0.980548	0.98793	21.9852	23.4211
(CKDHL0089/CKDHL0333)//CKDHL143573	5.71612	5.79108	77.5646	77.5601	1.79606	2.11773	78.4931	78.7337	8.45885	0.171252	8.33223	10.297	2.4877	1.73147	1.62295	1.14703	226.099	230.637	119.929	121.858	0.524082	0.526179	0.989075	1.03947	21.8334	22.8697
(CKDHL0089/CKDHL0333)//CKDHL143575	6.11263	6.82624	77.3173	77.2418	1.33668	1.32935	77.695	77.5721	9.25936	7.29042	10.8143	16.8025	2.48924	1.74478	1.8589	1.58617	208.812	199.931	105.026	102	0.513164	0.508633	1.008	1.15176	21.4852	21.5718
(CKDHL0089/CKDHL0333)//CKDHL143576	6.20847	7.08033	75.7406	75.2231	1.22385	1.13766	76.1865	75.4059	9.24908	7.30831	9.27472	12.7812	2.49417	1.76977	1.58723	1.0891	216.086	213.198	111.037	110.136	0.520631	0.520499	0.990651	1.04605	21.0816	20.0844
(CKDHL0089/CKDHL0333)//CKDHL143580	6.31866	7.38263	77.058	76.92	1.29446	1.26705	77.4482	77.2421	8.88212	-1.55127	9.25958	12.7513	2.48658	1.71625	1.9312	1.69087	220.432	220.885	112.237	111.716	0.510557	0.504552	0.990511	1.04387	21.6602	22.2322
(CKDHL0089/CKDHL0333)//CKDHL143586	5.84969	6.14975	77.083	76.933	2.21759	2.84169	78.5214	78.7645	9.40472	9.93485	11.7416	19.2477	2.44816	1.47598	1.72757	1.33743	216.946	214.491	105.429	102.562	0.490817	0.473024	0.983841	1.00763	21.1778	20.4454
(CKDHL0089/CKDHL0333)//CKDHL143587	5.98697	6.48828	77.4447	77.4022	1.91651	2.32053	78.5266	78.7727	8.51088	4.92187	6.31149	4.99581	2.52846	1.99937	1.784	1.4458	215.766	212.347	106.385	103.811	0.502285	0.49128	0.987613	1.02841	21.7145	22.4103
(CKDHL0089/CKDHL0333)//CKDHL143605	5.28081	4.79385	77.7702	77.8089	0.683454	0.308947	77.6789	77.5919	8.78954	7.60282	4.1621	1.08572	2.72401	3.2593	2.33847	2.45	222.458	224.271	115.556	116.118	0.517559	0.515926	0.978113	0.972937	21.5641	21.7506
(CKDHL0089/CKDHL0333)//CKDHL143609	5.54977	5.40952	79.0068	79.3117	1.82788	2.11037	79.8013	80.4248	11.051	16.0627	4.20783	1.18889	2.66482	2.80941	2.33731	2.42836	223.005	225.158	117.83	119.058	0.526469	0.529247	0.98086	0.986446	21.4872	21.51
(CKDHL0089/CKDHL0333)//CKDHL143625	5.61777	5.54222	77.9693	78.0361	1.98994	2.37573	79.0541	79.4237	8.2341	5.19466	3.77303	0.336761	2.60889	2.55093	2.23493	2.28902	227.631	232.403	119.335	120.743	0.521702	0.521918	0.980138	0.979385	21.8295	22.59
(CKDHL0089/CKDHL0333)//CKDHL144168	5.89527	6.21821	73.7865	72.657	1.41963	1.47434	74.699	73.1907	10.1496	13.5027	13.9931	20.7094	2.59361	2.51362	2.15327	2.14499	219.287	218.108	107.131	104.399	0.498912	0.484379	0.949489	0.801023	21.0749	20.0019
(CKDHL0089/CKDHL0333)//CKDHL144170	5.65714	5.58088	73.5988	72.4228	1.1599	1.03981	74.1365	72.3911	10.2598	15.3791	13.4603	19.6674	2.66835	2.85684	2.04468	1.97194	208.645	199.161	100.395	95.4601	0.493557	0.475825	0.973946	0.944108	20.5704	18.1399
(CKDHL0089/CKDHL0333)//CKDHL144192	6.15084	6.91099	74.2279	73.2146	1.91898	2.33548	75.6519	74.5557	9.42912	10.4817	4.97893	2.92506	2.57529	2.43159	1.88929	1.74258	221.821	223.113	96.9808	90.9857	0.452683	0.410495	0.958941	0.855754	21.4382	21.3288
(CKDHL0089/CKDHL0333)//CKDHL144202	5.12097	4.1844	79.5598	80.0918	1.78735	2.111	80.2499	81.2387	9.44364	10.5976	10.8022	14.4121	2.63498	2.71124	2.04151	1.98811	205.041	192.637	107.02	104.214	0.535702	0.54296	0.968168	0.909698	21.6641	22.1702
(CKDHL0089/CKDHL0333)//CKDHL144212	5.8467	6.07512	78.1598	78.2863	0.85122	0.508431	77.9088	77.8404	8.76847	7.09621	13.8993	20.5012	2.63247	2.69605	2.08146	2.0399	212.985	206.918	115.366	115.451	0.544824	0.557703	0.999236	1.09386	21.3632	21.0537
(CKDHL0089/CKDHL0333)//CKDHL144220	4.96044	3.77875	80.7416	81.6211	1.06822	0.863484	80.4771	81.5649	9.00975	8.35517	9.95295	12.9176	2.66614	2.85039	2.14336	2.1367	195.778	176.08	101.498	96.8995	0.536394	0.544281	0.964443	0.89094	21.3963	21.1894
(CKDHL0089/CKDHL0333)//CKDHL144223	5.36221	4.83648	78.2742	78.4321	1.9302	2.34894	79.2954	79.8423	9.03762	7.7895	15.1019	22.9013	2.63366	2.69775	2.03285	1.96184	217.272	214.82	117.786	118.735	0.543994	0.556422	0.963224	0.879835	21.0807	20.0158
(CKDHL0089/CKDHL0333)//CKDHL144224	4.99157	3.85786	78.2041	78.3465	1.19902	1.1	78.3679	78.5121	9.12919	7.17585	11.1247	15.0558	2.68775	2.94893	2.16298	2.15588	196.003	176.459	96.0142	89.612	0.507978	0.498978	0.972296	0.934256	21.1145	20.1407
(CKDHL0089/CKDHL0333)//CKDHL144225	5.314	4.69783	79.24	79.6713	1.5916	1.77974	79.7954	80.5722	9.60922	11.376	7.08785	7.0933	2.60026	2.54332	2.22936	2.25595	207.55	197.139	106.221	103.158	0.520706	0.519029	0.969773	0.92059	21.3966	21.189
(CKDHL0089/CKDHL0333)//CKDHL144230	5.50575	5.2318	77.2123	77.078	1.23003	1.15088	77.5148	77.2841	8.87469	7.29464	9.81116	12.4571	2.61468	2.61025	1.93194	1.79612	201.096	185.811	100.069	94.9922	0.515165	0.510081	0.976739	0.96034	21.3868	21.1524
(CKDHL0089/CKDHL0333)//CKDHL144244	5.10976	4.1639	79.4154	79.8944	1.93214	2.35631	80.2869	81.2706	9.27003	7.33238	8.74516	10.3555	2.61302	2.6037	2.03226	1.96675	212.404	205.899	103.93	100.207	0.50096	0.487707	0.974643	0.950838	21.3815	21.1165
(CKDHL0089/CKDHL0333)//CKDHL144253	5.26288	4.55758	80.0203	80.6997	1.0765	0.888543	79.8791	80.7243	9.99633	13.4633	15.236	23.1585	2.59766	2.53446	2.16686	2.17651	202.415	187.881	105.745	102.579	0.534019	0.540614	0.971212	0.927867	21.5975	21.9272
(CKDHL0089/CML395)//CKDHL140133	5.48376	5.17421	80.1099	80.839	0.65233	0.157694	79.3629	79.9898	8.73605	2.054	8.19347	9.94919	2.52379	1.96394	1.93569	1.70421	217.616	215.561	113.539	113.347	0.524819	0.527212	0.973567	0.946034	21.6001	21.9967
(CKDHL0089/CML395)//CKDHL140148	5.81878	6.01413	74.5283	73.8125	1.48793	1.58494	75.3516	74.5669	9.1585	8.83349	3.30242	-0.61586	2.5841	2.36442	2.17526	2.19184	210.337	204.388	110.716	109.853	0.532548	0.537866	0.982523	0.993909	21.5388	21.6792
(CKDHL0089/CML395)//CKDHL140153	5.90451	6.17475	77.4748	77.4321	1.07037	0.937864	77.9415	77.9329	8.5594	6.21774	5.74689	4.21753	2.64463	2.74466	2.34231	2.47324	216.103	213.435	113.383	113.068	0.527041	0.529771	0.974804	0.95508	21.7432	22.311
(CKDHL0089/CML395)//CKDHL140157	5.61024	5.51046	80.2105	80.8178	0.930385	0.706417	79.8365	80.5207	8.49467	2.60678	4.43076	1.07468	2.64562	2.74531	2.43938	2.59204	211.486	205.846	110.766	109.773	0.529086	0.532871	0.974125	0.952854	21.2799	20.8598
(CKDHL0089/CML395)//CKDHL140163	4.90538	3.89891	79.9691	80.5186	1.44329	1.51283	80.2451	81.0768	9.19444	8.89424	5.14464	2.64278	2.75926	3.47688	2.471	2.65917	214.022	210.123	105.105	102.691	0.501081	0.491455	0.94993	0.838739	21.0452	20.1114
(CKDHL0089/CML395)//CKDHL140164	5.72782	5.77499	81.4752	82.3689	1.10193	0.978634	81.233	82.4182	9.52233	10.5686	3.8561	-0.192951	2.60229	2.46543	1.93396	1.70533	217.694	215.951	119.68	121.045	0.555296	0.571478	0.965516	0.907392	21.6267	21.9505
(CKDHL0089/CML395)//CKDHL140165	5.15553	4.4504	82.7351	83.9238	1.65837	1.85425	82.977	84.7984	9.11685	8.98103	3.93971	-0.0150498	2.68944	3.02777	2.48065	2.6652	212.051	206.469	112.963	112.432	0.530704	0.53504	0.952852	0.852175	21.9675	23.0293
(CKDHL0089/CML395)//CKDHL140170	5.23743	4.64178	77.8627	77.9416	1.87538	2.19139	78.8188	79.1612	8.83777	6.90567	3.8294	-0.229939	2.60431	2.47865	2.20028	2.16293	221.31	221.774	115.016	115.058	0.541931	0.551812	0.972034	0.939084	21.0592	20.169
(CKDHL0089/CML395)//CKDHL140187	5.75357	5.88584	75.3619	74.8284	1.78615	2.05545	76.5695	76.1434	9.28877	8.66877	5.74868	4.22352	2.58345	2.35925	2.08253	2.04609	217.045	215.602	111.904	111.49	0.519874	0.519284	0.963789	0.90465	21.2623	20.8092
(CKDHL0089/CML395)//CKDHL140198	5.7725	5.92682	75.3458	74.8057	1.94155	2.29754	76.7464	76.3617	8.95471	7.7689	14.2826	21.0735	2.62618	2.63017	2.31337	2.43511	221.197	222.165	112.546	112.153	0.522922	0.523762	0.959646	0.886202	21.0541	20.1493
(CKDHL0089/CML395)//CKDHL140222	5.76806	5.92852	80.4074	81.232	0.561489	-0.0634076	79.0177	79.442	8.56357	0.453688	6.42081	5.43519	2.65994	2.77943	2.09251	2.02024	217.164	214.842	119.555	121.43	0.546873	0.562513	0.991835	1.05545	21.5043	21.6465
(CKDHL0089/CML395)//CKDHL140223	6.02788	6.58939	79.7477	80.3691	0.99251	0.752015	79.4311	80.0919	8.7938	6.39974	5.67032	3.33633	2.5286	1.99463	1.61377	1.1401	225.088	228.896	128.829	133.697	0.561762	0.58597	0.979666	0.980202	22.2566	24.4101
(CKDHL0089/CML395)//CKDHL140225	5.46415	5.13618	79.9413	80.629	0.518103	-0.069007	79.0423	79.5383	9.3681	9.50495	5.67672	3.33857	2.60529	2.48425	2.01896	1.85483	213.249	207.799	114.076	114.069	0.535599	0.544517	0.977985	0.973291	22.2439	24.3609
(CKDHL0089/CML395)//CKDHL140227	5.63306	5.57821	78.0979	78.243	1.0359	0.829756	78.0299	78.0613	9.11789	3.70167	5.6787	3.34894	2.57123	2.26812	1.89837	1.64094	216.557	213.606	121.497	123.92	0.55445	0.574318	0.964007	0.888714	22.2764	24.4961
(CKDHL0089/CML395)//CKDHL140229	6.34759	7.42265	79.088	79.522	0.697677	0.252583	78.5358	78.803	8.34565	4.759	5.7207	3.46146	2.52703	1.98651	1.89567	1.64268	222.978	225.366	123.173	126.588	0.540368	0.552829	0.995967	1.0762	21.4648	21.4858
(CKDHL0089/CML395)//CKDHL140230	5.8793	6.20555	79.5665	80.1474	-0.55942	-1.90327	77.4589	77.2525	9.10032	6.55161	6.7067	6.05973	2.53169	2.01671	2.05398	1.91246	217.016	214.481	115.865	116.397	0.534565	0.54267	0.986632	1.0274	21.5368	21.771
(CKDHL0089/CML395)//CKDHL140234	6.24735	7.18815	77.414	77.3703	1.47706	1.57742	77.9655	77.9792	8.50585	2.66762	7.70849	8.68854	2.56442	2.21625	2.07388	1.94087	229.943	237.637	128.462	133.232	0.54537	0.559874	0.973391	0.942268	21.6809	22.3074
(CKDHL0089/CML395)//CKDHL140484	6.15636	6.94697	80.0917	80.8107	1.48003	1.58889	80.3327	81.3998	8.40742	3.92278	5.68047	3.37788	2.60191	2.4634	1.91141	1.65447	228.322	235.041	126.415	130.597	0.544197	0.558087	0.982375	0.997587	21.7053	22.3843
(CKDHL0089/CML395)//CKDHL140572	5.79569	5.96055	76.7007	76.4741	1.36622	1.3959	76.9985	76.6961	8.47547	2.2198	7.22949	7.14543	2.62069	2.60481	2.38499	2.59774	228.733	234.658	119.384	120.892	0.521207	0.52104	0.980891	0.984819	20.9469	19.801
(CKDHL0089/CML395)//CKDHL140577	5.90888	6.22024	75.966	75.5819	2.73943	3.53904	77.8611	77.8171	10.1312	12.677	4.74033	2.22146	2.66241	2.79694	2.47796	2.63359	237.49	248.996	123.492	126.215	0.514258	0.510972	0.972221	0.944581	20.6094	18.7406
(CKDHL0089/CML395)//CKDHL140580	5.71344	5.7383	77.5584	77.5274	1.25303	1.22073	77.8145	77.7638	10.8395	15.6917	5.18984	3.11492	2.66252	2.86746	2.19201	2.22253	219.605	219.304	119.523	120.888	0.543686	0.554154	0.977071	0.967754	20.9382	19.7827
(CKDHL0089/CML395)//CKDHL140585	5.38432	5.01328	78.7269	78.9585	2.27225	2.81187	80.0887	80.8044	10.3592	13.8834	5.49345	3.72066	2.62569	2.63459	2.10078	2.12878	226.516	230.866	118.837	120.126	0.523451	0.524382	0.964097	0.905573	21.556	21.7295
(CKDHL0089/CML395)//CKDHL140586	5.99595	6.41429	77.9191	77.9723	1.80079	2.07837	78.8141	79.0932	9.70038	11.594	4.04897	0.875513	2.61335	2.57447	2.2563	2.3433	232.347	240.194	122.763	125.075	0.523107	0.524	0.979996	0.979806	20.8864	19.6196
(CKDHL0089/CML395)//CKDHL140589	5.30981	4.83021	74.5318	73.8159	2.82448	3.67936	76.8896	76.4895	10.8326	15.5889	7.56299	7.81428	2.64604	2.72275	2.38399	2.51174	216.924	214.777	107.768	106.015	0.507174	0.500525	0.966282	0.914478	20.7002	19.0299
(CKDHL0089/CML395)//CKDHL140590	5.72794	5.80285	77.517	77.473	2.29175	2.84544	79.0293	79.3273	11.4991	23.1139	3.95519	0.680992	2.66405	2.87709	2.18101	2.19398	225.013	228.639	113.122	113.021	0.5053	0.497797	0.961567	0.892931	21.2794	20.8593
(CKDHL0089/CML395)//CKDHL140591	5.07009	4.25781	77.7282	77.7632	2.3547	2.94413	79.2669	79.7525	10.1075	13.0872	6.87011	6.47756	2.68574	3.00378	2.17425	2.12376	209.776	202.666	107.992	106.141	0.523191	0.524094	0.939678	0.788092	20.9201	19.7206
(CKDHL0089/CML395)//CKDHL140601	4.96009	3.93902	79.9993	80.5637	1.68148	1.88741	80.5385	81.4912	12.3447	20.1372	12.2349	18.3956	2.76189	3.49488	2.49093	2.67125	209.464	202.419	104.926	102.386	0.506295	0.499316	0.948796	0.832672	21.1885	20.5613
(CKDHL0089/CML395)//CKDHL140609	5.66658	5.64091	78.0186	78.1219	2.46328	3.11833	79.6293	80.2469	8.06309	-1.11773	4.78181	1.86733	2.68162	2.97843	2.04491	1.902	222.82	224.324	113.585	113.332	0.524459	0.525915	0.970694	0.935018	21.3275	21.0099
(CKDHL0089/CML395)//CKDHL140610	5.19742	4.56556	78.164	78.3088	2.06958	2.48668	79.318	79.8277	9.75476	13.1846	5.39063	3.18621	2.68698	3.01339	2.48606	2.6783	212.538	207.755	106.229	104.118	0.506213	0.499169	0.939271	0.788608	21.5222	21.6115
(CKDHL0089/CML395)//CKDHL140614	5.72088	5.77463	76.7329	76.5391	1.76607	2.02358	77.6761	77.5923	10.0335	11.9128	3.93086	-0.0390593	2.64744	2.76105	2.04754	1.90984	221.188	221.777	114.43	114.408	0.535613	0.542563	0.979206	0.977452	21.3548	21.0904
(CKDHL0089/CML395)//CKDHL140616	5.30039	4.79991	76.8137	76.6493	1.79905	2.06018	77.7513	77.6971	8.81881	4.87911	6.4334	5.51695	2.68229	2.98404	2.45477	2.61925	214.017	209.857	109.727	108.468	0.516669	0.514664	0.962	0.895143	21.1526	20.4599
(CKDHL0089/CML395)//CKDHL140635	5.55814	5.41298	75.0499	74.4474	1.9215	2.26768	76.4097	75.932	8.78864	7.47051	8.54675	9.74658	2.63701	2.71129	2.34601	2.52496	211.042	205.609	110.388	109.441	0.527724	0.530793	0.993149	1.04273	21.1125	20.3302
(CKDHL0089/CML395)//CKDHL140656	5.99993	6.40477	76.3622	76.061	0.868025	0.606282	76.3765	75.8828	8.5079	4.49593	4.36569	1.49984	2.64253	2.73996	2.32906	2.47046	220.576	220.872	113.606	113.412	0.51813	0.516527	0.975073	0.95495	20.8746	19.5799
(CKDHL0089/CML395)//CKDHL140667	5.56462	5.42811	73.832	72.9456	1.77539	2.03577	75.0951	74.1669	9.63513	11.0115	5.18292	3.10997	2.64653	2.72327	2.51734	2.68873	224.18	227.02	118.796	120.181	0.528956	0.53275	0.978517	0.972462	21.1446	20.4301
(CKDHL0089/CML395)//CKDHL140685	5.53028	5.31474	77.3294	77.2489	1.18262	1.07406	77.5521	77.3589	8.85688	6.16574	5.68181	3.35979	2.52651	1.97957	1.80649	1.47623	227.436	233.434	119.756	121.727	0.520648	0.520599	0.974524	0.951842	21.5083	21.6588
(CKDHL0089/CML395)//CKDHL140703	5.64077	5.57453	79.8137	80.456	1.1556	1.02149	79.5949	80.1943	10.5918	18.8237	4.95979	2.20585	2.55579	2.29604	1.951	1.81883	238.667	253.257	137.031	145.435	0.559506	0.582616	0.980088	0.988833	20.8702	19.2973
(CKDHL0089/CML395)//CKDHL140772	5.58687	5.46264	76.9675	76.7865	1.58687	1.75396	77.5777	77.4442	8.86929	5.83741	11.4959	16.6767	2.57425	2.38269	2.06881	1.98374	219.512	218.966	118.649	120.138	0.537431	0.547107	0.994218	1.06784	21.4128	21.3089
(CKDHL0089/CML395)//CKDHL140785	5.69143	5.74713	78.2843	78.4855	1.37402	1.40198	78.7565	79.0584	8.62268	6.89216	8.09698	9.13739	2.62787	2.62891	2.04383	1.95091	215.217	211.441	115.84	116.498	0.53764	0.547846	0.995602	1.07676	20.888	19.3824
(CKDHL0089/CML395)//CKDHL140805	5.18589	4.40605	75.6522	75.0933	1.38511	1.41822	76.357	75.788	9.8107	11.4279	5.42538	3.23071	2.59393	2.47331	2.05835	1.97364	211.561	204.998	108.382	106.54	0.526298	0.529498	0.969646	0.923197	21.224	20.6091
(CKDHL0089/CML395)//CKDHL140807	5.16877	4.3571	78.979	79.3894	1.27564	1.22936	78.9862	79.3809	8.94908	7.79809	6.18151	4.90348	2.62835	2.63117	2.06238	1.96701	204.155	191.483	105.145	102.153	0.534335	0.542363	0.961743	0.873899	21.3633	21.1328
(CKDHL0089/CML395)//CKDHL140823	4.98303	4.0653	75.5731	75.0789	2.22535	2.77559	77.1904	76.8962	9.826	12.2287	12.1312	18.1287	2.72248	3.24065	2.63522	2.93082	218.101	216.416	114.765	114.829	0.527214	0.530244	0.940196	0.790746	21.0485	20.1209
(CKDHL0089/CML395)//CKDHL140864	5.59727	5.50431	81.157	82.1939	1.03303	0.820256	80.8698	81.9427	9.86544	12.908	5.45485	3.2905	2.51991	2.12788	1.98086	1.84038	227.013	232.555	124.543	128.099	0.541175	0.553508	0.982467	1.00025	21.5872	21.9582
(CKDHL0089/CML395)//CKDHL140865	5.18864	4.52461	84.5025	86.0923	0.582568	0.160427	83.3255	85.2562	8.95187	7.54529	6.94202	6.64922	2.60599	2.49223	1.88482	1.62251	214.863	211.119	115.838	116.08	0.548681	0.561665	1.12674	1.67122	22.196	23.7493
(CKDHL0089/CML395)//CKDHL140897	5.71024	5.71992	82.1478	83.1936	0.751537	0.435228	81.3451	82.5667	8.99398	6.71975	3.84526	-0.217124	2.64587	2.75025	1.90588	1.64838	220.414	220.271	119.986	121.383	0.550621	0.56453	0.983013	0.990493	21.7066	22.2005
(CKDHL0089/CML395)//CKDHL140901	5.75539	5.8441	81.4942	82.4114	0.955003	0.753445	81.0982	82.2724	9.1868	8.47503	3.87111	-0.162047	2.52935	1.99761	1.9252	1.69234	228.334	233.265	121.72	123.651	0.541178	0.550767	0.975047	0.957233	21.4428	21.3793
(CKDHL0089/CML395)//CKDHL140911	5.50535	5.2706	80.9414	81.7036	1.46662	1.5515	81.1195	82.2465	9.73979	12.3241	4.22188	0.609932	2.52688	1.98069	1.87146	1.60463	230.231	236.234	130.337	134.712	0.566724	0.588082	0.966781	0.916638	21.6622	22.0693
(CKDHL0089/CML395)//CKDHL140913	5.5363	5.34533	80.56	81.2495	0.312799	-0.267679	79.4972	80.0597	8.8421	6.9141	4.47381	1.18264	2.63761	2.69523	2.04893	1.89553	229.84	235.812	123.115	125.375	0.535932	0.542806	0.980798	0.980319	21.2176	20.6518
(CKDHL0089/CML395)//CKDHL140944	6.2014	7.03594	81.7327	82.9351	1.00626	0.782632	81.1034	82.268	8.55786	4.49701	5.77507	4.0193	2.53667	2.20631	1.95523	1.80569	241.244	257.663	138.298	146.362	0.55356	0.573258	0.977644	0.967147	21.7123	22.4204
(CKDHL0089/CML395)//CKDHL140959	5.73626	5.84782	82.7139	84.1935	0.368009	-0.328171	81.1939	82.3733	8.49686	2.02341	4.78122	1.79501	2.54025	2.2226	1.97899	1.8457	226.354	231.185	119.854	121.721	0.524021	0.525948	0.997635	1.08878	21.7969	22.733
(CKDHL0089/CML395)//CKDHL141000	6.04958	6.64867	78.2186	78.4178	1.19431	1.09398	78.0154	78.0697	8.22382	2.2601	6.1921	4.92674	2.53508	2.19908	1.86405	1.66835	220.59	220.979	116.009	116.65	0.527511	0.53154	0.980219	0.989233	21.2532	20.7213
(CKDHL0089/CML395)//CKDHL141002	6.21242	7.08759	79.1674	79.6302	1.41345	1.47161	79.7017	80.3565	8.5161	3.68613	6.81046	6.29838	2.51976	2.13065	1.85555	1.6589	227.8	233.84	125.783	129.685	0.543905	0.557639	0.97382	0.947378	21.5099	21.6817
(CKDHL0089/CML395)//CKDHL141087	6.08173	6.73611	79.7856	80.4252	0.941405	0.649985	79.4315	80.0896	8.59622	0.508457	7.76209	8.80948	2.52368	1.96547	2.06826	1.93353	222.319	223.925	116.808	117.754	0.522423	0.523578	0.993722	1.06384	21.8157	22.7962
(CKDHL0089/CML395)//CKDHL141093	5.96587	6.45335	77.9149	78.0091	1.50628	1.62132	78.4493	78.6606	8.46656	2.44556	6.03605	4.28432	2.52398	1.96767	1.60947	1.14578	229.823	237.631	127.411	131.918	0.544506	0.558636	0.98283	1.00227	21.8263	22.8336
(CKDHL0089/CML395)//CKDHL141115	6.25225	7.19458	81.5132	82.6583	0.893996	0.579982	80.8889	82.2285	9.06325	5.96882	6.35064	5.12498	2.56441	2.22173	1.75515	1.3758	228.415	235.106	125.575	129.506	0.539647	0.550967	0.987191	1.02747	22.265	24.4473
(CKDHL0089/CML395)//CKDHL141119	5.85898	6.17174	79.5584	80.1323	1.42334	1.47086	79.7913	80.6101	8.82079	6.1473	6.65396	5.91338	2.59723	2.43716	2.06651	1.94129	219.563	219.31	122.324	125.188	0.554222	0.574151	0.994736	1.07274	22.1589	24.059
(CKDHL0089/CML395)//CKDHL141135	5.50996	5.21378	79.0326	79.3947	1.5683	1.73855	79.5235	80.1565	10.268	16.7368	4.73225	2.4283	2.68859	2.95655	2.14001	2.12094	227.194	232.34	120.309	122.034	0.526894	0.529176	0.976074	0.957777	21.2665	20.7027
(CKDHL0089/CML395)//CKDHL141139	5.6824	5.65954	78.2638	78.4238	1.9207	2.26344	79.2176	79.6882	11.4694	22.0476	12.9447	19.9442	2.605	2.49084	2.17167	2.12656	218.559	217.274	109.068	107.558	0.504218	0.495885	0.957681	0.871809	21.4573	21.4109
(CKDHL0089/CML395)//CKDHL141143	5.49793	5.27152	78.0995	78.2228	2.78728	3.61428	80.1227	80.9139	10.8015	14.4892	9.72973	12.7943	2.72103	3.22963	2.36835	2.45871	206.684	198.033	96.3051	91.4199	0.48293	0.464448	0.943795	0.811236	21.3129	20.9694
(CKDHL0089/CML395)//CKDHL141147	5.59151	5.46064	75.4368	74.9404	2.43515	3.07043	77.2829	77.0498	8.72275	2.05948	4.80347	1.88554	2.76292	3.50346	2.18673	2.14745	213.311	208.64	103.53	100.486	0.49297	0.479352	0.974417	0.952724	21.6125	21.9011
(CKDHL0089/CML395)//CKDHL141358	5.64004	5.60618	77.6626	77.697	1.96406	2.38884	78.7522	79.1106	9.59146	12.4517	9.02931	12.1429	2.52603	1.97856	1.92862	1.69427	229.609	237.426	119.964	122.138	0.519185	0.518388	0.9808	0.989422	21.7078	22.3961
(CKDHL0089/CML395)//CKDHL141363	5.52734	5.30664	78.0612	78.2058	1.56125	1.71315	78.5951	78.887	10.3281	19.6342	8.00645	9.46618	2.52507	1.97091	1.88629	1.62914	210.625	203.203	101.9	97.8694	0.49417	0.478334	0.979336	0.978697	21.457	21.4713
(CKDHL0089/CML395)//CKDHL141367	5.73773	5.834	76.4079	76.0839	1.52479	1.65219	77.1623	76.823	8.15018	1.62222	7.53287	8.23326	2.60617	2.49835	2.18423	2.15589	214.884	210.855	110.652	109.616	0.520643	0.520675	0.9905	1.04423	21.4147	21.3094
(CKDHL0089/CML395)//CKDHL141369	5.78916	5.98587	76.1415	75.7298	2.04836	2.5467	77.4503	77.2178	8.20349	2.20974	9.63168	13.73	2.53444	2.02446	1.92092	1.68053	210.194	202.406	104.444	101.168	0.509327	0.502236	0.97857	0.97622	21.7499	22.5582
(CKDHL0089/CML395)//CKDHL141370	6.55101	7.9537	75.0143	74.2732	2.35412	3.0725	76.811	76.2887	9.1271	6.9979	8.53866	10.832	2.49124	1.75511	1.89014	1.62913	220.917	221.365	108.975	107.167	0.497794	0.483934	0.983897	1.00559	21.4237	21.3464
(CKDHL0089/CML395)//CKDHL141371	6.0636	6.68308	77.5894	77.5893	1.54	1.6937	78.1804	78.2861	9.29316	9.58804	9.36644	13.0193	2.48939	1.73914	1.65364	1.20312	221.364	222.332	117.028	117.982	0.529213	0.534176	0.984929	1.00971	21.5039	21.646
(CKDHL0089/CML395)//CKDHL141380	6.11646	6.71215	74.6626	73.9626	1.06692	0.923179	75.2444	74.4092	8.55201	5.28885	7.0564	6.79984	2.62374	2.61639	2.61159	2.9591	220.645	221.469	118.152	119.421	0.533988	0.540235	0.985626	1.00718	21.2729	20.8394
(CKDHL0089/CML395)//CKDHL141526	6.28244	7.0649	78.1787	78.2975	1.09428	0.969315	78.3705	78.4884	9.03819	8.31331	7.22121	7.13046	2.62275	2.60277	2.25322	2.29315	219.999	219.96	119.264	120.584	0.539797	0.548424	1.00453	1.09775	21.5437	21.7022
(CKDHL0089/CML395)//CKDHL141557	5.48342	5.22336	80.7613	81.4886	0.602719	0.192778	79.9622	80.6812	8.69146	4.40075	4.78706	1.85694	2.68576	3.0071	2.07465	1.94227	216.438	213.865	115.267	115.501	0.540292	0.54948	0.991033	1.03088	21.2201	20.67
(CKDHL0089/CML395)//CKDHL141572	5.21848	4.62067	79.3949	79.8207	1.85902	2.16331	80.2196	81.0533	9.61197	10.5548	6.79435	6.3228	2.68324	2.98411	1.93407	1.69746	216.165	213.554	113.31	112.928	0.545016	0.556348	0.988236	1.01608	21.6716	22.0906
(CKDHL0089/CML395)//CKDHL141585	5.70064	5.72081	78.9805	79.293	1.35332	1.38394	79.2507	79.7194	8.77651	5.27546	4.8326	1.95923	2.60561	2.48884	1.9054	1.64531	226.765	230.74	120.651	122.285	0.534075	0.540153	0.99256	1.03756	21.2059	20.6207
(CKDHL0089/CML395)//CKDHL141591	5.46846	5.18114	79.2302	79.6203	1.63142	1.80985	79.7853	80.4721	8.85605	7.22039	7.57868	8.05483	2.52853	1.99592	1.91821	1.67481	219.934	219.557	112.165	111.55	0.527004	0.529742	0.967696	0.918999	21.5744	21.7809
(CKDHL0089/CML395)//CKDHL141605	5.98117	6.40009	76.8642	76.6716	1.32007	1.32327	77.1324	76.8588	8.7927	8.35137	15.4239	23.3162	2.64405	2.74948	2.32873	2.47124	221.412	222.629	121.652	123.763	0.54598	0.557874	0.968286	0.926893	21.0402	20.1002
(CKDHL0089/CML395)//CKDHL141615	5.62224	5.55423	76.1767	75.8375	2.2727	2.81956	77.8359	77.7926	9.07527	8.07618	6.34196	5.3918	2.64405	2.74928	2.21573	2.25624	211.898	206.844	112.859	112.575	0.535928	0.543075	0.958402	0.877243	21.6468	22.0104
(CKDHL0089/CML395)//CKDHL141674	5.53721	5.36682	77.3045	77.2049	2.19923	2.69426	78.5823	78.7331	10.0012	14.2842	3.24125	-0.720772	2.62055	2.60208	2.14264	2.15704	217.843	216.744	117.662	118.742	0.539786	0.54877	0.964474	0.907605	20.9664	19.8607
(CKDHL0089/CML395)//CKDHL141682	5.57261	5.40584	78.6371	78.9439	0.839328	0.482255	78.2787	78.4232	9.68714	10.6213	6.03595	4.26817	2.60782	2.50331	1.89504	1.64496	214.115	209.189	113.402	113.107	0.532747	0.539812	0.972876	0.941837	22.1049	23.8481
(CKDHL0089/CML395)//CKDHL141683	5.74817	5.86184	79.7963	80.4245	2.34674	3.05883	81.0819	82.467	9.11201	8.03017	5.6964	3.40619	2.60753	2.5036	1.78636	1.43703	219.785	219.498	116.485	117.265	0.528913	0.533769	0.969919	0.923957	22.303	24.5738
(CKDHL0089/CML395)//CKDHL141696	6.09631	6.79948	78.0646	78.2037	1.58589	1.76174	78.6939	79.0215	8.89564	7.70889	6.83544	6.37902	2.52856	1.98924	1.92494	1.68027	226.07	230.808	122.035	124.671	0.531991	0.538509	0.97539	0.956565	22.4625	25.1835
(CKDHL0089/CML395)//CKDHL141729	5.70004	5.73649	78.2212	78.3424	1.56673	1.70494	78.8519	79.136	10.3575	13.5122	6.65898	6.03614	2.62809	2.63809	2.02548	1.96847	223.589	225.908	116.559	117.148	0.52349	0.524421	0.954854	0.861265	21.641	21.9994
(CKDHL0089/CML395)//CKDHL141730	5.75487	5.84022	78.0162	78.1019	1.57814	1.74764	78.6628	78.9339	8.89745	7.20671	7.23515	7.39001	2.66306	2.8387	2.13441	2.11665	213.734	208.265	106.285	103.334	0.506061	0.495914	0.981196	0.984707	21.0271	19.8156
(CKDHL0089/CML395)//CKDHL141765	5.34739	4.81652	78.3393	78.5733	1.92288	2.3384	79.1648	79.6413	8.35284	4.84608	6.06994	4.65942	2.62859	2.63271	1.93589	1.78308	219.51	218.853	118.419	119.834	0.540524	0.552369	0.980739	0.986348	21.3982	21.2583
(CKDHL0089/CML395)//CKDHL142040	5.85112	6.15382	77.9483	78.0556	2.30755	3.0001	79.4129	80.0675	8.5349	5.00656	7.66491	8.56305	2.60644	2.48969	1.61088	1.12183	230.002	237.898	125.408	129.205	0.53525	0.543657	0.979509	0.978052	22.407	24.972
(CKDHL0089/CML395)//CKDHL142047	5.74619	5.85674	77.8629	77.9488	1.33249	1.33596	78.1559	78.2583	8.67371	-5.93268	5.67294	3.33595	2.56521	2.22674	1.91275	1.66612	229.304	236.631	126.965	131.251	0.543196	0.556453	1.004	1.12395	21.9448	23.2604
(CKDHL0089/CML395)//CKDHL142065	5.70688	5.77625	80.6154	81.4911	0.872719	0.536567	80.0399	80.9738	9.12025	7.91752	6.33652	5.0784	2.56669	2.23785	1.74778	1.37439	217.641	215.795	108.747	107.021	0.50479	0.495326	0.97016	0.927155	21.3276	20.9959
(CKDHL0089/CML395)//CKDHL142183	6.02124	6.48747	78.3213	78.4679	1.38511	1.41653	78.6692	78.8835	9.47444	10.3516	6.03978	4.80767	2.69906	2.96656	2.53413	2.73488	232.732	241.104	125.407	128.613	0.531747	0.537	0.994345	1.04828	21.2763	20.8494
(CKDHL0089/CML395)//CKDHL142184	5.83539	6.07884	76.9905	76.8204	0.924856	0.706086	76.993	76.5994	9.16754	8.91101	4.51214	1.77861	2.62504	2.62858	2.18754	2.24843	233.247	242.112	122.721	125.148	0.521535	0.521661	0.980517	0.98415	21.0331	20.0799
(CKDHL0089/CML395)//CKDHL142188	5.3692	4.95235	75.8618	75.4366	1.80054	2.07299	77.1388	76.859	8.99612	6.6614	6.74465	6.18182	2.62509	2.6263	2.18598	2.21309	210.213	204.149	104.148	101.569	0.497845	0.486804	0.973935	0.952313	21.1776	20.5305
(CKDHL0089/CML395)//CKDHL142198	5.33798	4.89164	75.8526	75.4312	1.63063	1.79687	76.4268	75.9331	8.68555	6.61391	3.83726	0.439692	2.65665	2.8386	2.83236	3.38597	206.862	198.727	107.231	105.424	0.525547	0.52751	0.980303	0.980836	21.2413	20.7308
(CKDHL0089/CML395)//CKDHL142220	5.9752	6.35713	77.3298	77.2566	1.82331	2.11176	78.734	78.9658	10.251	14.1963	4.62112	2.00016	2.69735	2.95826	2.24526	2.28569	223.283	225.731	117.193	118.21	0.526245	0.528958	0.975892	0.961434	21.3388	21.0402
(CKDHL0089/CML395)//CKDHL142222	5.3714	4.97884	76.4496	76.162	1.61015	1.77706	77.1495	76.8649	10.5659	14.6405	9.33635	11.294	2.64783	2.73296	2.42326	2.56853	223.5	225.884	115.827	116.402	0.517263	0.51544	0.983823	0.999318	21.144	20.4299
(CKDHL0089/CML395)//CKDHL142277	5.43093	5.09912	78.1277	78.2611	1.76047	2.0149	78.9503	79.335	10.537	15.003	5.17109	2.70644	2.63503	2.67868	1.93271	1.70195	213.822	209.674	106.763	104.729	0.520227	0.519784	0.987873	1.01575	21.0301	20.0704
(CKDHL0089/CML395)//CKDHL142280	5.73956	5.79519	81.462	82.3527	1.12322	1.01117	81.2294	82.4107	8.78182	7.34618	5.02545	2.37986	2.68055	2.9701	1.87925	1.60884	233.59	241.63	127.962	131.47	0.548075	0.560851	0.952464	0.848689	21.2215	20.6707
(CKDHL0089/CML395)//CKDHL142281	5.73766	5.78719	78.2764	78.4415	1.20047	1.13724	78.4243	78.6178	9.03029	7.92982	3.90341	-0.0919117	2.64387	2.73736	2.05106	1.9168	222.825	224.071	123.022	125.315	0.55702	0.574701	0.978132	0.969392	20.8255	19.4297
(CKDHL0089/CML395)//CKDHL142302	5.62572	5.58225	76.8272	76.6311	2.20784	2.71208	78.2727	78.3458	13.1125	23.3377	20.8218	33.9856	2.64216	2.73892	2.49767	2.76073	205.837	196.988	109.562	108.458	0.538173	0.54638	0.956512	0.869531	21.3162	20.979
(CKDHL0089/CML395)//CKDHL142307	5.79651	5.93701	77.0054	76.8544	1.48816	1.58798	77.8198	77.7754	12.536	20.5549	10.2525	13.1216	2.62642	2.63022	2.33237	2.46185	223.279	225.363	119.617	121	0.536819	0.544017	0.95742	0.872089	21.3388	21.0404
(CKDHL0089/CML395)//CKDHL142346	5.61777	5.56197	80.7071	81.3963	1.38889	1.42664	81.0842	81.9894	9.64568	10.9005	6.25169	5.22512	2.58656	2.37947	2.55665	2.88401	223.531	226.196	118.855	120.281	0.530142	0.5344	0.975084	0.958251	21.8773	22.7398
(CKDHL0089/CML395)//CKDHL142389	5.99108	6.47651	75.7014	75.1586	1.81344	2.16448	76.8063	76.2968	8.84413	7.55138	7.79851	8.90936	2.56449	2.22445	1.76359	1.40805	219.066	218.078	108.668	106.767	0.50202	0.490719	0.970266	0.923394	21.9476	23.2833
(CKDHL0089/CML395)//CKDHL142405	5.41887	5.02486	78.8445	79.1975	2.05476	2.55792	79.8845	80.7273	9.38786	9.5471	5.64943	3.26768	2.60209	2.4681	1.75936	1.40771	228.101	234.738	122.446	125.39	0.528616	0.533244	0.966652	0.903195	21.481	21.5478
(CKDHL0089/CML395)//CKDHL142414	6.19375	7.04148	75.6171	75.0582	-0.188539	-1.27596	74.3967	72.8041	8.45726	2.22392	5.6962	3.40694	2.52897	1.99279	1.8205	1.49421	235.852	248.269	128.798	133.677	0.534479	0.542533	0.992536	1.05893	21.2543	20.7327
(CKDHL0089/CML395)//CKDHL142418	5.52216	5.29747	76.7924	76.5756	1.07326	0.882595	76.9168	76.461	10.0251	13.5744	6.35906	5.12725	2.56595	2.23281	1.76126	1.4079	216.308	213.453	113.367	113.197	0.528581	0.533296	0.977271	0.970929	21.8751	23.0203
(CKDHL0089/CML395)//CKDHL142437	5.62971	5.56214	80.4294	81.2631	0.788334	0.390906	79.0833	79.52	8.7456	5.90309	9.82288	12.9827	2.51605	2.10985	1.97619	1.84714	235.749	248.259	130.932	136.689	0.54439	0.55874	0.99158	1.05328	21.0903	20.1208
(CKDHL0089/CML395)//CKDHL142506	6.01469	6.54735	74.7911	74.0027	1.41113	1.46148	75.5581	74.5037	8.25631	2.77179	6.50524	5.52686	2.52594	1.98484	1.87991	1.61716	220.119	220.022	111.944	111.197	0.509245	0.502318	0.979259	0.979942	21.4086	21.2849
(CKDHL0089/CML395)//CKDHL142549	5.65167	5.61818	75.6698	75.1193	0.787741	0.397928	75.981	75.2845	8.34846	3.00561	8.02487	8.97828	2.57109	2.36681	1.86263	1.67552	214.521	209.984	118.355	119.726	0.552625	0.571372	0.982272	0.995449	21.4014	21.2705
(CKDHL0089/CML395)//CKDHL142571	5.60934	5.5166	76.7703	76.5395	1.24253	1.17559	77.069	76.7665	10.5979	15.8613	8.88525	10.9001	2.63322	2.65156	2.16728	2.13274	214.864	210.78	112.058	111.403	0.52826	0.532604	0.996475	1.08418	20.7589	18.8964
(CKDHL0089/CML395)//CKDHL142607	5.45474	5.14022	76.3661	76.0006	1.43765	1.51218	76.9375	76.5614	8.81209	5.13789	5.06635	2.43736	2.62593	2.62301	2.04077	1.94439	202.522	188.754	99.2249	94.202	0.507749	0.499555	0.976497	0.96077	21.688	22.3216
(CKDHL0089/CML395)//CKDHL142637	5.38794	5.02688	74.6764	73.9764	2.0587	2.4756	76.1488	75.4454	10.8273	14.5094	13.1273	18.7854	2.6255	2.63579	2.45827	2.64449	219.017	218.65	108.913	107.597	0.500392	0.490247	0.975352	0.960038	21.193	20.5804
(CKDHL0089/CML395)//CKDHL142638	5.81552	6.00545	76.7018	76.4721	1.06453	0.923716	77.3745	77.1878	9.53053	10.0938	7.79678	8.25904	2.60344	2.48513	2.24415	2.33124	214.377	211.125	119.507	121.111	0.554004	0.569917	1.00305	1.08885	21.6826	22.1293
(CKDHL0089/CML395)//CKDHL142654	5.33859	4.89827	77.5995	77.6073	2.23262	2.75697	79.055	79.4728	9.52727	10.1316	12.8964	19.8216	2.64554	2.74272	2.65846	2.97377	221.092	221.534	111.03	110.046	0.510878	0.505827	0.956541	0.870615	21.5546	21.7294
(CKDHL0089/CML395)//CKDHL142657	6.15143	6.7848	76.4867	76.2039	1.61318	1.77836	77.297	77.0128	9.39186	9.61777	5.46334	3.64975	2.58655	2.44772	2.06019	2.02506	238.774	251.131	132.335	137.462	0.544296	0.555408	0.973491	0.952514	21.4902	21.5112
(CKDHL0089/CML395)//CKDHL142658	5.1385	4.42837	76.822	76.6211	2.46921	3.12502	78.3231	78.4206	9.75934	11.705	7.82515	8.33891	2.69872	2.9649	2.18949	2.22005	221.532	222.559	115.925	116.451	0.52436	0.525951	0.975166	0.959515	21.4885	21.5103
(CKDHL0089/CML395)//CKDHL142665	5.60875	5.51088	73.7039	72.7839	1.17295	1.0935	74.3502	73.2469	10.2223	12.9755	10.0676	12.736	2.64638	2.72451	2.12808	2.13113	225.087	228.493	116.191	116.855	0.518447	0.517197	0.98522	1.0033	20.8948	19.6403
(CKDHL0089/CML395)//CKDHL142745	5.79422	5.933	80.9482	81.7259	0.878576	0.628392	80.4931	81.4192	8.86095	2.40208	3.90439	-0.0885725	2.60482	2.48714	1.93871	1.70275	223.405	225.299	125.11	127.928	0.564852	0.585795	0.996874	1.05979	21.2076	20.6301
(CKDHL0089/CML395)//CKDHL142755	6.10388	6.82464	80.4981	81.3355	1.03932	0.827898	79.9705	80.6964	8.92218	4.27671	5.07685	2.4362	2.5221	2.14305	1.8468	1.65586	227.563	233.723	123.294	126.508	0.533237	0.540723	0.986519	1.02413	21.7202	22.4458
(CKDHL0089/CML395)//CKDHL142757	5.60472	5.50324	81.9781	82.987	0.662642	0.298445	81.1544	82.3151	9.70036	11.3367	8.30922	9.68285	2.60849	2.50338	1.89442	1.63311	217.935	216.346	114.219	114.148	0.53398	0.540162	0.983998	0.997222	21.8205	22.5604
(CKDHL0089/CML395)//CKDHL142803	5.43142	5.03283	80.3081	81.0913	1.26738	1.22095	80.4297	81.3354	9.81583	12.4444	6.16337	4.84864	2.58989	2.4546	1.93948	1.79325	219.785	219.651	115.234	115.66	0.527154	0.531002	0.959788	0.86322	21.6489	22.1723
(CKDHL0089/CML395)//CKDHL142819	5.83077	6.02123	82.436	83.5455	0.325221	-0.245034	81.155	82.2967	8.60422	6.17185	9.29456	11.897	2.60769	2.49667	1.91828	1.66125	225.495	228.866	127.019	130.449	0.559967	0.57846	0.967501	0.919751	21.64	21.9905
(CKDHL0089/CML395)//CKDHL142821	5.78528	6.00128	80.7321	81.6295	0.828579	0.471756	80.0898	80.8601	NA	NA	5.66098	3.75267	2.52077	2.13024	2.00669	1.89031	224.311	227.94	126.069	130.132	0.554441	0.574399	0.968763	0.917347	21.7534	22.5598
(CKDHL0089/CML395)//CKDHL142824	5.83063	6.01232	80.9425	81.7177	1.56712	1.70229	81.2375	82.4238	9.15824	8.62051	6.28735	5.19157	2.56514	2.23142	1.90526	1.65261	222.92	224.424	116.218	116.649	0.545637	0.557272	0.964973	0.909555	21.7583	22.3609
(CKDHL0089/CML395)//CKDHL142908	6.33706	7.40979	81.3204	82.3848	0.914065	0.616637	80.5461	81.4811	8.3934	4.3129	8.57691	10.2206	2.51997	2.1299	1.93099	1.779	228.625	235.379	122.798	125.712	0.531381	0.537675	0.985061	1.01401	21.4979	21.6211
(CKDHL0089/CML395)//CKDHL143094	6.43259	7.66816	79.5541	80.1233	1.37627	1.39611	79.8	80.625	8.72992	-5.34504	6.93367	6.66455	2.57114	2.26395	1.93951	1.70809	226.674	232.003	124.975	128.75	0.539462	0.550933	0.990301	1.04669	21.7878	22.6956
(CKDHL0089/CML395)//CKDHL143106	6.28358	7.08468	78.7425	78.9851	1.74353	1.98547	79.4516	79.9522	10.5587	16.9076	4.51638	1.80618	2.5936	2.47961	2.19072	2.21826	230.61	237.328	124.206	126.953	0.533305	0.539032	0.978888	0.976304	21.2622	20.8177
(CKDHL0089/CML395)//CKDHL143107	5.38707	4.89351	76.4595	76.1147	2.13296	2.692	77.8665	77.8	9.27339	8.67248	7.62176	8.1391	2.63666	2.71118	2.13861	2.11874	206.149	194.759	102.266	98.0122	0.512908	0.506992	0.973462	0.94511	21.2581	20.6775
(CKDHL0089/CML395)//CKDHL143108	5.7295	5.81395	74.7638	73.9129	1.36162	1.36991	75.4924	74.3288	9.15786	8.62605	3.96834	0.927989	2.75213	3.24359	2.19205	2.20402	216.151	212.838	97.3752	91.4816	0.465321	0.430572	0.969529	0.919528	20.8646	19.2273
(CKDHL0089/CML395)//CKDHL143113	5.49682	5.16885	75.1963	74.4785	1.94266	2.36165	76.5256	75.8355	9.12387	8.70028	5.73398	4.41606	2.67158	2.87331	2.13638	2.11467	202.813	188.641	97.9105	92.1555	0.499222	0.485059	0.965975	0.896728	20.805	19.0022
(CKDHL0089/CML395)//CKDHL143119	5.96991	6.41939	76.1469	75.6827	1.40051	1.44461	76.7274	76.1046	9.19691	7.99718	7.06272	7.0312	2.64798	2.76764	2.27286	2.32053	210.13	202.022	102.934	98.9077	0.501145	0.487958	0.960751	0.86501	21.2206	20.5284
(CKDHL0089/CML395)//CKDHL143120	5.81302	5.99225	73.1987	72.1822	1.56227	1.6969	74.2215	73.0488	9.45954	10.4495	3.91074	0.600208	2.71777	3.05184	2.43239	2.56543	223.015	224.71	109.559	108.307	0.495838	0.483694	0.985271	1.0052	20.8938	19.64
(CKDHL0089/CML395)//CKDHL143127	5.81452	5.99656	78.7913	79.1011	1.40336	1.44915	79.1173	79.591	8.66284	6.20071	4.7645	2.49901	2.63274	2.69097	2.12653	2.10207	208.848	199.346	107.358	104.645	0.525998	0.52749	0.971105	0.926832	21.2781	20.752
(CKDHL0089/CML395)//CKDHL143132	5.79229	5.94247	74.4781	73.7417	2.29811	2.85422	76.2938	75.6646	8.45981	4.66864	4.60026	1.96269	2.59177	2.4731	2.03676	1.98999	214.745	211.435	107.127	105.259	0.506414	0.499358	0.984871	1.00178	20.8021	19.3501
(CKDHL0089/CML395)//CKDHL143138	5.60797	5.53541	75.0871	74.4826	2.40744	3.03042	76.8137	76.4197	8.40362	4.82944	4.07952	0.91996	2.70021	2.97108	2.21956	2.25034	216.973	215.208	107.498	105.81	0.499969	0.48997	0.98832	1.02085	21.2032	20.6107
(CKDHL0089/CML395)//CKDHL143141	5.74602	5.84683	76.337	76.0193	1.8081	2.09617	77.4443	77.2273	8.70303	7.23852	4.14172	1.07854	2.64035	2.70152	2.05663	2.02689	222.741	224.664	119.021	120.387	0.532171	0.537233	0.971215	0.940636	21.717	22.2393
(CKDHL0089/CML395)//CKDHL143157	5.73891	5.80718	78.1188	78.2525	2.73809	3.54018	80.0882	80.8803	9.45218	10.034	7.17832	7.16602	2.75836	3.475	2.17486	2.12262	219.102	218.319	106.26	104.049	0.494342	0.481533	0.949976	0.838809	20.7596	19.2201
(CKDHL0089/CML395)//CKDHL143158	5.51427	5.30249	77.5152	77.4988	1.99555	2.381	78.6724	78.9409	11.637	20.0095	12.6215	19.2591	2.64134	2.71504	2.51268	2.71755	223.403	225.284	110.895	109.863	0.502397	0.493286	0.94192	0.797493	21.1203	20.3595
(CKDHL0089/CML395)//CKDHL143160	5.36192	4.94168	76.0332	75.6822	2.14441	2.61379	77.4898	77.342	10.3599	15.123	11.3921	16.4873	2.60651	2.49312	2.49256	2.67765	208.556	200.963	96.8705	92.1257	0.48069	0.461388	0.95008	0.838242	21.061	20.1787
(CKDHL0089/CML395)//CKDHL143163	5.47765	5.21201	75.126	74.5736	1.19664	1.1227	75.575	74.7472	10.4149	13.1126	13.8629	21.9818	2.63722	2.69388	2.3268	2.38735	223.922	226.317	111.406	110.662	0.501387	0.491981	0.958621	0.87671	21.7122	22.2202
(CKDHL0089/CML395)//CKDHL143166	5.69953	5.74199	76.6989	76.5091	2.24444	2.77019	78.1684	78.2765	9.55584	10.7451	7.17603	7.15752	2.60679	2.49436	2.46925	2.64318	203.735	193.389	98.6865	94.5212	0.497282	0.485918	0.964059	0.904732	21.5453	21.6908
(CKDHL0089/CML395)//CKDHL143168	5.56349	5.38489	76.0285	75.6761	1.98525	2.36427	77.3043	77.0917	9.46561	10.1973	4.87547	2.05616	2.64465	2.74124	2.62123	2.90856	213.498	209.015	97.4529	92.7949	0.474215	0.451503	0.96211	0.894852	21.1723	20.52
(CKDHL0089/CML395)//CKDHL143174	5.25623	4.70046	76.9212	76.7692	1.76422	2.01071	77.8031	77.7561	11.6951	27.5696	6.6992	6.10683	2.60796	2.50122	2.30352	2.35284	221.487	222.092	106.006	103.754	0.48557	0.468597	0.960533	0.88904	21.9226	22.8892
(CKDHL0089/CML395)//CKDHL143185	5.50352	5.25106	77.2772	77.2122	1.28067	1.2585	77.5963	77.4876	10.6155	19.3121	13.9134	22.0651	2.60516	2.4863	2.61043	2.90058	212.525	207.342	105.26	102.637	0.50329	0.494555	0.949809	0.835829	20.8538	19.5109
(CKDHL0089/CML395)//CKDHL143201	5.93796	6.32849	73.2609	71.9734	2.34407	3.06153	75.3192	74.0814	9.15419	8.86882	10.0947	13.0318	2.58239	2.45834	2.04833	2.00289	220.527	220.444	99.2752	93.9322	0.467521	0.43411	0.968747	0.914092	20.8023	18.9907
(CKDHL0089/CML395)//CKDHL143552	5.39768	4.94333	77.233	77.1254	1.71168	1.97614	78.0202	78.036	8.76489	6.53547	7.03221	6.88962	2.48963	1.74925	1.74638	1.37948	218.601	217.282	111.624	110.773	0.513152	0.508559	0.968548	0.916104	21.4869	21.5727
(CKDHL0089/CML395)//CKDHL143564	5.23942	4.53046	79.6882	80.3057	1.64865	1.87039	80.2444	81.2953	9.30892	9.5379	9.4034	13.1274	2.48797	1.73796	1.64276	1.19758	228.828	235.801	117.043	118.127	0.512138	0.507209	0.980452	0.987489	21.4951	21.6092
(CKDHL0089/CML395)//CKDHL143572	5.78247	5.9733	77.8566	77.9473	1.15009	1.00955	77.987	78.0116	8.2772	-3.54187	11.4757	18.5525	2.48377	1.7047	1.78929	1.45567	224.323	227.86	115.067	115.541	0.511928	0.506953	0.987648	1.03018	21.8445	22.897
(CKDHL0089/CML395)//CKDHL143573	5.48958	5.20227	77.9594	78.0695	1.93613	2.34954	78.9891	79.443	8.63684	1.11714	6.91885	6.61287	2.5299	2.00042	1.77868	1.42849	225.202	229.241	116.609	117.466	0.514935	0.511455	0.967902	0.913984	21.5812	21.9226
(CKDHL0089/CML395)//CKDHL143575	5.98667	6.51693	77.2762	77.1923	1.51631	1.62912	77.9155	77.8917	8.64622	1.37368	7.25087	7.47205	2.56653	2.23871	1.79722	1.45651	215.369	211.808	113.644	113.6	0.52948	0.534848	0.976245	0.963923	21.3365	21.0221
(CKDHL0089/CML395)//CKDHL143576	6.14351	6.91698	76.557	76.2546	0.951523	0.668151	76.5577	75.9104	8.78779	-3.53418	6.26108	4.889	2.5287	1.99119	1.61816	1.15567	215.838	212.53	111.147	110.144	0.518935	0.517688	0.991695	1.05654	21.2961	20.8832
(CKDHL0089/CML395)//CKDHL143580	6.21129	7.0782	76.6271	76.3636	2.13178	2.69987	77.9823	78.0138	8.06831	-5.94978	8.19808	9.97564	2.49498	1.77699	1.90845	1.65526	222.322	223.936	114.799	114.997	0.514237	0.510334	0.994736	1.06856	21.3106	20.9335
(CKDHL0089/CML395)//CKDHL143586	5.75726	5.92365	77.0227	76.8489	1.50976	1.63091	77.6673	77.5136	8.44295	-2.30966	8.8861	11.7639	2.52409	1.96774	1.90506	1.64843	222.95	225.415	107.702	105.536	0.487881	0.467903	0.969043	0.915866	21.3029	20.8972
(CKDHL0089/CML395)//CKDHL143587	5.80389	6.00246	76.4974	76.1946	2.74392	3.74214	78.634	78.9523	8.52596	3.10106	6.70505	6.05523	2.5259	1.97782	1.91014	1.65448	217.487	215.408	109.175	107.523	0.509177	0.502172	0.977953	0.973258	21.3501	21.0832
(CKDHL0089/CML395)//CKDHL143605	5.68173	5.6802	76.6888	76.4629	1.31952	1.32071	77.3177	77.1125	8.28679	6.1827	4.99807	2.73763	2.62635	2.63592	2.34497	2.49944	223.913	226.388	117.465	118.362	0.524632	0.526306	0.971617	0.939774	21.0877	20.2501
(CKDHL0089/CML395)//CKDHL143609	5.85672	6.1069	77.7502	77.7609	2.27365	2.8111	79.206	79.6121	9.68576	11.3358	4.75925	2.27881	2.64304	2.71002	2.56048	2.8056	231.313	238.719	125.984	129.338	0.536999	0.544639	0.980443	0.982071	21.9499	22.9699
(CKDHL0089/CML395)//CKDHL143625	6.09833	6.6582	78.1721	78.2914	1.92642	2.26544	79.4868	79.9502	9.24687	9.11853	4.35294	1.48104	2.61031	2.5624	1.94579	1.87444	233.923	242.817	124.205	126.977	0.525204	0.527261	0.998318	1.06515	21.4594	21.4203
(CKDHL0089/CML395)//CKDHL144168	6.01263	6.53441	73.5919	72.4158	1.88194	2.26879	75.0546	73.7201	9.46564	10.5244	11.8489	16.4778	2.57789	2.43681	2.17575	2.17109	219.029	217.881	107.658	105.175	0.501631	0.488813	0.953687	0.825076	21.1939	20.4397
(CKDHL0089/CML395)//CKDHL144170	5.95185	6.36655	73.7145	72.5655	1.59676	1.77541	74.863	73.4286	8.76903	7.83278	12.6927	18.1596	2.58026	2.45404	2.43528	2.57297	218.82	217.53	105.541	102.362	0.493508	0.475803	0.959459	0.858255	20.8819	19.2783
(CKDHL0089/CML395)//CKDHL144192	6.14858	6.91451	74.8178	73.9768	3.035	4.23775	77.528	77.2744	9.45006	10.5559	4.72917	2.43203	2.56247	2.36537	2.01976	1.93467	221.41	222.344	98.4813	92.9714	0.46251	0.426177	0.961024	0.869285	21.7664	22.5522
(CKDHL0089/CML395)//CKDHL144202	5.51326	5.21823	78.3895	78.5788	1.50234	1.61685	78.8455	79.1867	9.15125	7.83962	10.0749	12.9761	2.62965	2.67919	2.15604	2.13979	207.768	197.657	106.281	103.35	0.523403	0.523491	0.975326	0.950854	21.4126	21.2512
(CKDHL0089/CML395)//CKDHL144212	5.72817	5.82227	78.2316	78.3836	0.709104	0.261357	77.8013	77.6873	9.323	9.8569	13.1898	19.1248	2.579	2.44457	2.15568	2.13724	217.407	214.97	118.086	119.199	0.543671	0.556251	0.984269	1.01006	21.1164	20.1415
(CKDHL0089/CML395)//CKDHL144220	5.53166	5.25267	79.2069	79.6512	0.847244	0.496525	78.8162	79.1773	9.01633	7.68796	12.6503	18.0769	2.58241	2.45885	1.91291	1.78593	208.371	198.675	107.901	105.475	0.527443	0.529978	0.969803	0.921381	21.1846	20.4027
(CKDHL0089/CML395)//CKDHL144223	5.42299	5.00813	81.0022	81.9369	1.51236	1.63907	81.2297	82.6357	9.62448	13.5272	12.5175	17.8032	2.59533	2.51995	2.05685	1.98723	210.337	202.346	112.272	111.305	0.534452	0.54095	0.983036	0.999066	21.0632	19.9529
(CKDHL0089/CML395)//CKDHL144224	5.47462	5.1231	76.459	76.11	1.64353	1.86639	77.3387	77.0395	9.58954	14.4185	9.83376	12.5172	2.59981	2.53865	2.1317	2.10249	201.892	187.184	96.5585	90.417	0.498022	0.483071	0.973088	0.937116	20.945	19.5266
(CKDHL0089/CML395)//CKDHL144225	5.29726	4.63796	78.9472	79.2992	2.31233	2.99727	80.3663	81.3933	9.63176	13.3314	6.20503	5.33375	2.61714	2.62274	2.22211	2.26365	210.283	202.034	109.062	106.973	0.522694	0.522204	0.978807	0.977116	21.6214	22.0149
(CKDHL0089/CML395)//CKDHL144230	5.51848	5.24574	77.3654	77.269	1.23317	1.17177	77.6696	77.5105	8.93261	7.50296	9.78407	12.408	2.63432	2.70051	2.11997	2.09269	201.521	186.591	102.379	98.1941	0.523249	0.523366	0.979547	0.980954	21.1428	20.2413
(CKDHL0089/CML395)//CKDHL144244	5.50349	5.21407	79.6007	80.151	1.4465	1.52009	79.9179	80.7648	9.02548	7.31855	10.6692	14.1523	2.61775	2.62529	2.09971	2.06445	212.891	206.804	104.057	100.375	0.496216	0.480404	0.971902	0.934101	21.4825	21.4914
(CKDHL0089/CML395)//CKDHL144253	5.4921	5.1743	79.0637	79.4538	1.49269	1.58921	79.464	80.0881	9.21071	9.42733	9.06273	11.1518	2.58339	2.46142	2.0456	1.97733	209.066	200.111	108.056	105.774	0.52576	0.527313	0.971546	0.93285	21.6864	22.2421
(CKDHL0228/CML442)//CKDHL140023	5.42466	4.94322	76.6168	76.1463	1.48072	1.60271	77.2922	76.7277	9.05288	8.11254	7.8184	8.8021	2.63372	2.70542	2.50197	2.7226	207.599	194.95	102.97	97.8731	0.510032	0.499512	0.979759	0.991447	21.6929	22.5492
(CKDHL0228/CML442)//CKDHL140058	5.39212	4.78774	75.5078	74.6279	2.85934	4.29109	78.0753	78.0185	8.91113	6.52272	9.56753	12.6835	2.59509	2.52692	2.17026	2.2186	208.391	195.995	102.149	96.6118	0.502872	0.487191	0.986765	1.04889	21.5184	21.7491
(CKDHL0228/CML442)//CKDHL140095	5.38839	4.838	74.4062	73.1051	1.83642	2.29652	75.8605	74.4708	9.25575	9.5036	9.9215	13.4925	2.6467	2.7682	2.25647	2.34544	218.44	217.246	111.461	110.231	0.518726	0.515484	0.995315	1.11999	21.7135	22.6488
(CKDHL0228/CML442)//CKDHL140099	5.62886	5.55692	78.0323	78.115	1.39911	1.44707	78.4104	78.5338	9.83498	12.0654	12.9447	20.1711	2.71902	3.10349	2.12333	2.14971	213.584	207.11	110.756	109.157	0.525478	0.527378	0.975436	0.956193	21.468	21.5163
(CKDHL0228/CML442)//CKDHL140123	5.47675	5.09587	74.5946	73.3529	2.34614	3.28733	76.6759	75.7562	9.79785	12.3977	7.38494	7.84885	2.81327	3.53811	2.4303	2.61545	220.639	221.845	115.017	115.409	0.525573	0.527902	0.97287	0.932773	21.611	22.1817
(CKDHL0228/CML442)//CKDHL140502	6.36267	7.481	79.0085	79.3461	0.464806	-0.150947	78.2334	78.2528	8.68668	6.87938	4.08082	1.16445	2.6056	2.5839	2.33105	2.50267	234.64	246.316	128.128	132.637	0.539678	0.549303	0.978001	0.972844	21.6516	22.127
(CKDHL0228/CML442)//CKDHL140503	5.71558	5.77158	78.674	78.9303	0.488042	-0.107696	77.9224	77.8277	8.99458	8.66859	9.78127	12.3975	2.68688	2.94783	2.72374	3.04383	218.7	217.447	112.031	111.118	0.516502	0.512524	0.982616	0.997928	21.6139	21.9784
(CKDHL0228/CML442)//CKDHL140505	6.28167	7.65735	79.502	80.1499	1.85214	2.32321	80.3028	81.5626	8.99904	5.55052	9.18527	11.831	2.64934	2.77485	2.25709	2.34578	226.079	233.687	121.404	125.002	0.534547	0.543943	0.996652	1.13293	21.7719	22.9157
(CKDHL0228/CML442)//CKDHL140521	5.96713	6.44934	78.6311	78.8553	0.425236	-0.219157	77.8646	77.7066	9.29557	9.75889	5.00013	2.96981	2.66437	2.85199	2.43649	2.64373	222.499	224.79	120.897	123.235	0.540535	0.551126	0.978757	0.97693	21.6156	21.99
(CKDHL0228/CML442)//CKDHL140530	5.73251	5.83393	77.7228	77.6953	0.841946	0.494078	77.4941	77.186	9.93568	12.4484	6.99814	6.93277	2.61238	2.60913	2.33412	2.46162	226.585	231.774	120.828	122.914	0.531036	0.535687	0.965336	0.897775	21.9513	23.2277
(CKDHL0228/CML442)//CKDHL140531	5.71738	5.79445	77.5541	77.4734	1.64286	1.87018	78.3494	78.4281	9.47073	10.777	9.9669	12.7847	2.69833	3.0134	2.46938	2.71056	223.084	225.671	119.24	120.82	0.535163	0.542187	0.975935	0.962828	21.8975	23.0281
(CKDHL0228/CML442)//CKDHL140537	5.7179	5.79287	77.8488	77.866	1.06757	0.878868	77.8853	77.7724	8.59218	6.57036	5.27705	3.50301	2.66507	2.85339	2.68665	2.99492	215.373	211.544	112	111.138	0.525722	0.527366	0.981657	0.994059	21.439	21.3397
(CKDHL0228/CML442)//CKDHL140540	5.6818	5.70833	78.6237	78.8523	1.05523	0.859757	78.5696	78.7435	9.96113	12.7018	4.49153	1.96884	2.63411	2.71108	2.388	2.56157	220.804	221.68	117.963	119.22	0.535848	0.543452	0.982398	0.997264	21.7052	22.3268
(CKDHL0228/CML442)//CKDHL140543	5.75883	5.88139	79.6208	80.1512	0.392152	-0.275947	78.6479	78.882	8.87024	8.00406	5.5479	4.0455	2.60773	2.58878	2.28466	2.40767	224.751	228.386	123.908	127.066	0.545977	0.559707	0.977875	0.969182	21.6205	22.0031
(CKDHL0228/CML442)//CKDHL140545	5.62996	5.54909	79.7641	80.3169	0.676604	0.215645	79.1424	79.5719	9.36596	10.3365	5.77159	4.49062	2.66581	2.86529	2.35701	2.55198	226.417	231.482	120.993	123.076	0.535252	0.542239	0.969275	0.920629	21.5403	21.7147
(CKDHL0228/CML442)//CKDHL140549	6.16006	7.22589	79.427	80.0682	0.392646	-0.510709	78.4405	78.6266	8.96442	7.40775	10.6535	15.0932	2.59641	2.53578	2.29258	2.42919	213.349	206.472	106.495	102.938	0.511714	0.502843	0.995082	1.11681	21.6588	22.3989
(CKDHL0228/CML442)//CKDHL140550	5.77447	5.93174	79.7009	80.2332	1.28663	1.25084	79.7836	80.4833	9.97896	13.3039	4.96145	2.89021	2.61266	2.6078	2.42176	2.60743	223.954	227.234	116.453	117.167	0.520659	0.519228	0.98187	0.995199	21.8746	22.9407
(CKDHL0228/CML442)//CKDHL140557	5.93503	6.36561	78.2947	78.4296	0.64182	0.148218	77.8091	77.6391	8.75017	7.62002	6.19467	5.3256	2.59566	2.53111	2.33981	2.48118	227.126	232.757	124.282	127.576	0.542885	0.554748	0.979435	0.980462	21.6352	22.0645
(CKDHL0228/CML442)//CKDHL140837	5.7008	5.82365	77.6697	77.5889	1.5829	1.79896	78.3912	78.4564	9.16231	8.65432	12.8971	20.0693	2.61121	2.60395	2.62341	2.95184	213.452	207.268	105.015	100.917	0.502647	0.486293	0.987189	1.05385	21.647	22.3479
(CKDHL0228/CML442)//CKDHL141029	6.04436	6.86003	77.4902	77.4014	0.598033	-0.116845	76.9143	76.2008	8.8268	7.25229	8.83377	11.0588	2.65236	2.78758	2.00958	1.91888	227.297	235.215	124.077	128.552	0.538765	0.551847	0.984097	1.02414	21.7455	22.7985
(CKDHL0228/CML442)//CKDHL141032	5.88416	6.34457	76.0373	75.3974	1.18382	1.01224	76.4403	75.4475	10.2696	17.1438	6.17892	5.16405	2.68769	2.94876	2.41237	2.51678	221.658	223.379	110.047	108.08	0.504186	0.489489	0.985767	1.0397	21.4115	21.2656
(CKDHL0228/CML442)//CKDHL141036	6.08943	6.98551	77.9863	78.0846	0.889435	0.44992	77.7284	77.5009	8.95719	6.65571	5.38153	3.39073	2.57992	2.4475	2.03278	1.96066	227.985	236.124	120.744	123.386	0.527914	0.531617	0.982808	1.01173	21.8275	23.1808
(CKDHL0228/CML442)//CKDHL141045	5.74653	5.86313	77.8814	77.9026	0.847353	0.501797	77.6726	77.4502	9.71539	11.5007	11.0822	14.9862	2.66591	2.86286	2.32664	2.48171	223.102	225.616	122.791	125.63	0.545199	0.558552	0.992173	1.05634	21.3942	21.1773
(CKDHL0228/CML442)//CKDHL141046	5.89131	6.34803	78.3743	78.6436	1.13238	0.926416	78.3438	78.5242	8.8856	6.23321	6.86601	6.6958	2.70959	3.04579	2.01475	1.9305	221.78	223.426	114.756	114.783	0.520423	0.518456	0.974516	0.940578	21.4151	21.2967
(CKDHL0228/CML442)//CKDHL141047	5.97379	6.45425	78.7599	79.0469	0.989055	0.749158	78.5749	78.7838	8.95104	8.09905	4.59977	2.17955	2.70905	3.04739	2.37524	2.51031	232.912	242.997	129.346	134.305	0.546524	0.560491	0.992747	1.06148	21.6602	22.1639
(CKDHL0228/CML442)//CKDHL141052	5.65772	5.60402	78.9916	79.4747	1.39176	1.42346	79.1936	79.8361	9.41188	10.0106	5.40711	3.4441	2.74375	3.20938	2.05942	1.99157	223.189	226.239	117.723	119.055	0.52619	0.528854	0.974446	0.941094	21.6184	22.2008
(CKDHL0228/CML442)//CKDHL141064	5.7209	5.81347	77.1603	76.9803	1.72371	2.00455	78.0559	78.0203	8.81983	8.02301	5.29837	3.5616	2.74316	3.206	2.29348	2.3927	224.028	227.222	116.209	116.659	0.520483	0.518649	1.01388	1.18519	21.5905	21.8913
(CKDHL0228/CML442)//CKDHL141156	5.36613	4.74288	77.6531	77.6134	2.15388	2.90532	79.0177	79.5419	8.77313	6.41794	8.9882	11.4045	2.67002	2.8781	2.19974	2.28459	216.108	212.149	107.654	104.594	0.50648	0.493209	0.989081	1.06935	21.5171	21.7488
(CKDHL0228/CML442)//CKDHL141187	5.16665	4.08072	75.7985	75.0744	1.16909	0.994636	76.2276	75.1287	11.1645	16.9582	13.8963	22.283	2.70307	3.02086	2.05203	1.99215	208.427	196.075	101.974	96.3233	0.504936	0.490705	0.970198	0.910332	21.5857	22.08
(CKDHL0228/CML442)//CKDHL141237	5.10731	4.1835	77.2652	77.1203	2.20742	2.82294	78.733	79.0098	9.5583	10.7621	7.22825	7.35099	2.7053	3.02824	2.23556	2.27544	198.033	180.394	90.0365	81.6506	0.474232	0.444789	0.963849	0.888913	21.5284	21.6657
(CKDHL0228/CML442)//CKDHL141238	5.55752	5.35807	79.9394	80.5879	0.706918	0.250302	79.3032	79.8662	9.48291	10.4243	6.10955	5.08723	2.62889	2.67567	2.31643	2.38223	214.365	209.649	108.452	106.337	0.515747	0.511471	0.997566	1.0881	21.3172	20.8904
(CKDHL0228/CML442)//CKDHL141239	5.38027	4.87056	77.4357	77.3609	1.29576	1.26437	77.8241	77.7286	10.207	13.2502	5.81315	4.57455	2.61381	2.61045	2.03177	1.97619	214.986	210.471	106.206	103.174	0.502782	0.490566	1.00458	1.12862	21.6895	22.2649
(CKDHL0228/CML442)//CKDHL141241	5.36144	4.83582	77.9505	78.0238	2.35934	3.09047	79.4849	80.1407	9.07045	8.07747	4.45713	1.75792	2.60006	2.53988	2.35416	2.44264	210.969	203.187	99.853	94.7005	0.487452	0.466179	0.989801	1.03976	21.4568	21.4141
(CKDHL0228/CML442)//CKDHL141246	5.35869	4.82863	77.1359	76.9664	1.31608	1.30027	77.5939	77.374	9.63681	12.407	4.13818	1.27463	2.63679	2.71064	2.27207	2.32547	219.274	218.37	106.385	103.534	0.494663	0.477795	0.990134	1.03926	21.4681	21.4411
(CKDHL0228/CML442)//CKDHL141257	5.50273	5.12584	77.2075	77.0273	0.36562	-0.573392	76.4016	75.409	8.66094	7.00029	7.81815	8.79519	2.70358	3.02093	1.98574	1.88529	218.197	216	113.889	113.622	0.524086	0.525469	0.976596	0.961733	21.6506	22.365
(CKDHL0228/CML442)//CKDHL141258	5.50952	5.14526	75.6002	74.7872	1.66246	1.952	76.6518	75.7885	9.19724	9.18376	6.9986	6.96712	2.61591	2.61382	2.01766	1.93773	214.287	207.824	104.295	99.5528	0.498866	0.479722	0.971179	0.913425	21.3068	20.7823
(CKDHL0228/CML442)//CKDHL141260	5.21807	4.44836	76.7105	76.4319	1.28758	1.24062	77.1113	76.6915	9.133	9.02824	5.71737	4.2932	2.64903	2.77099	2.48506	2.64154	206.477	195.309	96.726	90.6051	0.485921	0.463759	0.987076	1.02188	21.0779	20.0036
(CKDHL0228/CML442)//CKDHL141264	5.20038	4.39002	78.1864	78.3318	1.79254	2.11468	79.0405	79.4977	9.20872	9.55946	4.27359	1.53125	2.73996	3.19245	2.09921	2.05785	208.529	198.748	97.6482	91.7205	0.480421	0.455008	0.996903	1.08233	21.443	21.3528
(CKDHL0228/CML442)//CKDHL141265	5.43524	4.96763	77.5015	77.4349	1.63082	1.84613	78.2415	78.3216	9.42993	10.6512	5.65606	4.26533	2.73994	3.19175	2.24243	2.27469	204.046	190.87	95.7788	88.6636	0.462196	0.425711	0.981548	0.989528	21.4224	21.2779
(CKDHL0228/CML442)//CKDHL141271	5.37767	4.74247	77.3329	77.1952	0.473836	-0.371696	76.6741	75.829	9.48602	10.5267	8.02204	9.25019	2.65081	2.77828	2.02717	1.95559	215.44	210.297	112.344	111.271	0.526217	0.528888	0.979254	0.98764	21.7934	23.0304
(CKDHL0228/CML442)//CKDHL141278	5.29643	4.67531	75.0067	74.232	1.27425	1.22412	75.6003	74.4987	9.0581	8.60565	6.76359	6.41437	2.70396	3.02324	2.12072	2.09447	201.263	186.223	97.4567	91.6968	0.499845	0.486161	0.987622	1.03069	21.4591	21.4151
(CKDHL0228/CML442)//CKDHL141284	5.1499	4.27287	76.6986	76.3983	1.50848	1.62707	77.3874	77.0683	9.34327	9.96073	7.16458	7.2391	2.63643	2.71419	2.3371	2.42263	212.171	205.385	101.759	97.2544	0.488957	0.468621	0.996936	1.08208	21.0275	19.8159
(CKDHL0228/CML442)//CKDHL141285	5.0542	4.03576	76.647	76.3359	1.19566	1.09832	76.9456	76.4409	9.43106	10.4348	10.321	13.6274	2.63748	2.71307	2.13191	2.10815	211.612	204.494	104.211	100.513	0.500744	0.487179	0.978584	0.970896	21.775	22.578
(CKDHL0228/CML442)//CKDHL141288	5.04843	3.99497	78.1884	78.3198	1.06574	0.888376	78.2216	78.3018	9.42441	10.5732	4.92422	2.81358	2.70386	3.02745	2.34118	2.44356	216.989	213.615	108.925	106.55	0.506142	0.495253	0.984473	1.0092	21.5532	21.7645
(CKDHL0228/CML442)//CKDHL141417	5.40362	4.8797	78.5809	78.8924	2.08615	2.76721	79.7784	80.7455	9.13211	8.2308	10.9261	15.6842	2.64681	2.76477	2.63174	2.91284	207.369	194.282	101.733	96.0193	0.505447	0.491405	0.983917	1.02627	22.1399	24.6141
(CKDHL0228/CML442)//CKDHL141426	5.71002	5.79755	74.8299	73.6955	2.59784	3.77356	77.0981	76.4494	9.23152	9.08656	12.1876	18.4954	2.63097	2.69047	2.43236	2.62018	221.523	223.265	108.77	106.192	0.500098	0.481738	0.977259	0.967238	21.4589	21.4817
(CKDHL0228/CML442)//CKDHL141467	5.41131	4.8778	76.0329	75.3472	2.00726	2.62688	77.4488	76.9952	9.16552	5.95184	8.1755	9.58939	2.55695	2.35521	2.67938	3.02378	213.475	207.004	108.905	106.563	0.516903	0.512324	0.985956	1.04199	21.1883	20.2331
(CKDHL0228/CML442)//CKDHL142076	5.48514	5.16314	78.1371	78.2229	0.826031	0.461699	77.8476	77.6876	9.29722	9.76303	4.07928	1.13871	2.74064	3.20288	2.73922	3.06283	220.741	221.187	124.731	128.09	0.559062	0.580473	0.996695	1.08366	21.8875	22.9904
(CKDHL0228/CML442)//CKDHL142086	5.80827	6.03504	78.5649	78.7925	1.51221	1.63143	79.0792	79.502	8.83457	8.53207	4.62654	2.2264	2.61534	2.62021	2.59688	2.85948	226.096	231.068	122.557	125.25	0.538492	0.547527	0.979577	0.980822	21.9776	23.3275
(CKDHL0228/CML442)//CKDHL142093	5.95002	6.5978	77.1135	76.8241	1.60588	1.84975	77.9309	77.7332	9.4089	10.3643	7.54313	8.19575	2.62723	2.68076	2.42628	2.64188	220.616	221.543	107.648	104.541	0.496116	0.474509	0.988741	1.06889	21.6042	22.1483
(CKDHL0228/CML442)//CKDHL142108	5.5501	5.32812	79.1012	79.4678	0.675533	0.213167	78.563	78.7413	9.65111	11.237	4.73049	2.43075	2.66727	2.85933	2.30642	2.40781	228.778	235.574	128.033	132.516	0.551307	0.568112	0.982528	0.99926	21.9886	23.3653
(CKDHL0228/CML442)//CKDHL142113	5.80105	5.98667	77.0289	76.8015	1.20809	1.1194	77.3592	76.9915	10.7206	15.6349	3.91584	0.831059	2.59968	2.54692	2.38569	2.5398	221.071	221.642	114.247	113.97	0.522843	0.522485	0.980212	0.9835	21.5158	21.6159
(CKDHL0228/CML442)//CKDHL142121	5.46755	5.12712	78.1029	78.2021	2.01743	2.5046	79.2479	79.7642	8.92545	8.7619	4.76925	2.51573	2.70456	3.02484	2.43139	2.57053	223.529	226.208	120.965	123.161	0.536354	0.544452	0.97303	0.941803	22.1439	23.9401
(CKDHL0228/CML442)//CKDHL142124	6.04822	6.63721	78.855	79.1474	0.227556	-0.550227	77.7458	77.5494	10.3487	17.4941	4.04577	1.0833	2.63477	2.70558	2.45485	2.62489	227.316	233.354	125.571	129.365	0.545743	0.559276	1.00358	1.12363	21.5677	21.8148
(CKDHL0228/CML442)//CKDHL142128	5.97544	6.66839	78.1164	78.234	1.31964	1.2899	78.4169	78.5519	9.2662	9.61355	9.97566	13.5797	2.70419	3.03074	2.69034	2.99148	214.667	209.37	109.214	106.867	0.513676	0.506092	1.00117	1.17086	21.4661	21.5151
(CKDHL0228/CML442)//CKDHL142673	5.33678	4.65403	78.2561	78.4173	0.406601	-0.492364	77.5334	77.1181	9.43273	10.257	10.1108	13.8755	2.77408	3.35906	2.70266	3.03287	213.346	206.782	102.433	97.1362	0.495525	0.47381	0.982405	1.01259	21.8012	23.0636
(CKDHL0228/CML442)//CKDHL142684	5.5487	5.31057	76.0981	75.4237	1.12834	0.931517	76.4456	75.3841	9.33488	9.71473	8.52468	10.3613	2.64334	2.75725	2.61529	2.91134	213.548	207.229	109.251	107.141	0.51742	0.513384	1.00004	1.16177	21.3479	20.9663
(CKDHL0228/CML442)//CKDHL142685	5.79615	6.11241	75.5319	74.6386	1.57165	1.78545	76.5223	75.4917	10.7836	15.7093	9.32313	12.1489	2.73782	3.1903	2.34289	2.48195	216.866	214.053	103.04	97.9637	0.487553	0.459278	1.01194	1.26331	21.2411	20.4818
(CKDHL0228/CML442)//CKDHL142707	5.44367	5.00129	76.5913	76.1081	1.48756	1.61194	77.3192	76.7597	9.46385	10.4609	8.0857	9.41239	2.6631	2.84816	2.4448	2.6515	208.36	196.677	97.3772	89.7919	0.485096	0.454776	0.991363	1.08856	21.2861	20.6829
(CKDHL0228/CML442)//CKDHL142960	5.83751	6.19325	77.0654	76.809	1.08354	0.81114	77.2231	76.6722	10.1897	13.5496	8.89889	11.1823	2.62995	2.68463	2.1492	2.14143	222.052	224.388	114.263	114.219	0.519266	0.51644	1.00962	1.24527	21.4425	21.3999
(CKDHL0228/CML442)//CKDHL142961	5.9165	6.3011	77.9228	77.9591	1.72329	1.99398	78.7393	79.0001	8.75071	6.88963	5.52628	4.00925	2.62903	2.68597	2.37981	2.52842	227.598	233.657	121.411	123.714	0.530526	0.534874	0.995185	1.07273	21.2982	20.8157
(CKDHL0228/CML442)//CKDHL142964	5.66201	5.6474	78.3089	78.5424	1.03381	0.716674	78.1301	78.1481	8.92375	6.32381	6.98968	6.96416	2.71948	3.09764	2.04931	1.97582	225.421	230.977	120.622	123.339	0.532756	0.540735	0.993406	1.10468	21.3806	21.1312
(CKDHL0228/CML442)//CKDHL142968	5.74963	5.90916	77.3296	77.1773	1.39082	1.42708	77.7501	77.5367	8.88825	7.85698	10.7831	15.3765	2.63524	2.71005	2.28167	2.34578	228.643	237.656	119.021	121.023	0.520034	0.51764	0.973473	0.93327	21.376	21.0994
(CKDHL0228/CML442)//CKDHL142979	5.96044	6.58478	79.2141	79.7842	1.23065	1.10627	79.2421	79.9183	9.93607	12.2132	5.90365	4.54877	2.57885	2.44562	2.24611	2.28019	233.186	247.017	132.281	140.276	0.553642	0.578472	0.989461	1.07296	21.7655	22.8978
(CKDHL0228/CML442)//CKDHL142981	6.06123	6.90757	78.0455	78.1545	1.30736	1.26678	78.2839	78.371	9.56617	11.4536	9.63708	12.8305	2.57954	2.4519	2.15569	2.1503	227.447	235.28	119.271	121.451	0.52356	0.524089	0.986273	1.04199	21.4519	21.4635
(CKDHL0228/CML442)//CKDHL142989	5.88297	6.35068	77.9191	77.984	0.830816	0.33507	77.6716	77.3989	9.26996	9.48223	6.39215	5.64879	2.57904	2.44219	2.05014	1.97826	229.709	239.903	129.994	136.977	0.552799	0.576912	0.999963	1.16105	21.5497	21.8987
(CKDHL0228/CML442)//CKDHL143002	5.99007	6.67986	77.8422	77.887	1.26727	1.1895	78.1171	78.1299	9.60753	11.3771	6.20666	5.22642	2.61823	2.62045	2.04997	1.976	232.329	245.172	120.033	122.408	0.515782	0.509875	0.992151	1.09142	21.5732	22.0145
(CKDHL0228/CML442)//CKDHL143014	6.26741	7.56072	77.4677	77.3433	0.707528	0.0920661	77.085	76.4293	8.98181	8.49387	6.51675	5.91101	2.55758	2.34892	2.08994	2.05259	233.503	247.885	122.352	125.894	0.520949	0.519372	0.99551	1.12193	21.8165	23.1157
(CKDHL0228/CML442)//CKDHL143206	5.24312	4.36542	78.5792	78.8627	1.60053	1.82952	79.1931	79.7644	9.02779	8.59634	10.2767	14.2608	2.71815	3.10641	2.30312	2.45346	216.909	213.999	105.077	100.918	0.496694	0.475622	0.989341	1.07599	21.645	22.3323
(CKDHL0228/CML442)//CKDHL143215	5.85854	6.32259	76.6774	76.2293	2.23312	3.07092	78.2829	78.3165	9.02073	7.34814	6.56312	6.04061	2.61501	2.61885	2.37173	2.53293	216.687	213.782	108.756	106.293	0.511044	0.501258	1.01243	1.26618	21.8901	23.4646
(CKDHL0228/CML442)//CKDHL143217	5.65495	5.64487	77.2448	77.0437	1.91766	2.43995	78.3756	78.4994	9.32211	9.58883	8.36827	10.0255	2.63582	2.71446	2.51019	2.74129	215.784	211.493	104.999	100.795	0.497189	0.476687	0.987654	1.05633	21.7659	22.8973
(CKDHL0228/CML442)//CKDHL143372	5.41624	5.00672	77.6083	77.5807	1.5168	1.64277	78.2392	78.3268	10.2274	14.2144	4.90615	2.6445	2.70299	3.0162	2.05222	1.98106	201.04	185.667	94.7177	87.848	0.488837	0.468117	0.972676	0.938558	21.8522	22.8763
(CKDHL0228/CML442)//CKDHL143383	5.18411	4.37884	76.1474	75.6813	1.60547	1.80238	76.9562	76.4391	9.49733	10.5323	4.33301	1.50344	2.68581	2.93658	2.25594	2.29592	204.463	191.893	94.8645	88.1351	0.479819	0.453909	0.986118	1.01457	21.5545	21.7652
(CKDHL0228/CML442)//CKDHL143388	5.31637	4.7038	77.106	76.941	1.1311	0.981114	77.3172	77.0002	8.78838	7.18773	11.1015	15.2212	2.67065	2.86987	2.13575	2.12083	206.352	194.904	96.8269	90.5711	0.486087	0.463723	0.972371	0.936536	21.3587	21.0518
(CKDHL0228/CML442)//CKDHL143400	5.06252	4.04535	78.6702	78.9388	1.9278	2.34888	79.6401	80.3415	9.11879	8.84094	7.60716	8.11183	2.73429	3.1649	2.31102	2.37893	210.477	202.448	103.271	99.262	0.501933	0.489182	0.955967	0.839341	21.5385	21.7028
(CKDHL0228/CML442)//CKDHL143407	5.18862	4.29024	79.7462	80.3888	1.45113	1.54729	80.0158	80.9834	11.093	20.8336	10.5855	14.1927	2.65013	2.78977	2.26557	2.31231	214.27	208.242	106.5	103.045	0.49907	0.483743	0.970579	0.916649	21.7116	22.4146
(CKDHL0228/CML442)//CKDHL143427	4.90388	3.62118	79.0702	79.4687	2.34557	3.05889	80.4352	81.5139	9.75932	12.4755	7.34626	7.60269	2.65379	2.78894	2.16514	2.14913	198.518	181.023	91.4688	83.556	0.481311	0.456357	0.984065	1.00426	21.6535	22.1281
(CKDHL0228/CML442)//CKDHL143440	5.81449	6.14524	76.5721	76.1362	0.666344	0.0186617	76.2946	75.2291	9.36061	9.81732	9.25551	11.9889	2.66719	2.85336	2.0268	1.95279	217.66	215.108	111.572	110.192	0.517964	0.514153	0.989465	1.07114	21.2786	20.6497
(CKDHL0228/CML442)//CKDHL143443	5.43879	5.01955	78.2164	78.3667	1.00774	0.77611	78.1718	78.2338	9.49144	10.5155	5.42774	3.71587	2.66969	2.86527	2.26663	2.31867	211.494	204.229	105.693	102.551	0.510033	0.502416	1.00948	1.15697	21.511	21.6028
(CKDHL0228/CML442)//CKDHL143445	4.91196	3.66312	79.0155	79.388	2.97624	4.14234	81.1681	82.5583	9.33322	9.48211	3.79455	0.58234	2.68719	2.94443	2.30682	2.36197	205.267	193.257	98.2401	92.7009	0.49337	0.475879	0.980506	0.984407	22.0184	23.4777
(CKDHL120312/CML312)//CKDHL140023	5.34356	4.6502	73.8121	72.2883	1.49871	1.62319	74.9237	72.9731	9.27107	8.7469	8.74725	10.8502	2.64742	2.76803	2.49039	2.67603	209.826	199.327	103.022	97.9561	0.505755	0.492074	0.98288	1.01598	21.2823	20.6663
(CKDHL120312/CML312)//CKDHL140058	5.37003	4.76206	72.7209	70.782	1.0954	0.850482	73.5277	70.7522	9.0765	6.80752	6.36078	5.57608	2.667	2.86083	2.74727	3.09795	211.814	203.544	103.166	98.111	0.505563	0.491675	0.979725	0.994438	21.1587	20.114
(CKDHL120312/CML312)//CKDHL140095	5.2339	4.29423	71.819	69.5259	2.26948	3.13013	74.1449	71.7231	9.94327	16.1179	11.5245	17.0051	2.65156	2.7867	2.39332	2.53709	214.134	207.868	105.809	101.84	0.507219	0.494667	0.992156	1.09317	20.8898	18.8662
(CKDHL120312/CML312)//CKDHL140099	5.63149	5.57592	74.3444	73.0227	1.90048	2.41507	75.8669	74.4817	9.76197	11.9893	11.7283	17.4759	2.74323	3.21026	2.62095	2.89424	221.997	224.414	113.739	113.458	0.515556	0.509684	0.995419	1.12225	21.4304	21.3493
(CKDHL120312/CML312)//CKDHL140123	5.58072	5.40805	73.8107	72.2978	2.07546	2.7598	75.6217	74.1187	8.76665	6.45155	7.75332	8.66886	2.70335	3.02245	2.85746	3.2505	224.906	230.343	112.72	112.001	0.508602	0.497376	1.00106	1.17163	21.0391	19.5647
(CKDHL120312/CML312)//CKDHL140502	5.93872	6.35507	77.1146	76.9286	0.758818	0.340783	76.8474	76.2704	8.82452	7.19866	7.40566	7.71383	2.59202	2.51681	2.90578	3.3427	227.34	233.047	119.525	121.198	0.524127	0.524838	0.978373	0.973596	21.6842	22.2404
(CKDHL120312/CML312)//CKDHL140503	5.65013	5.58882	75.7234	75.1282	0.689186	0.238448	75.5485	74.3862	9.40735	10.1918	12.5428	17.8333	2.59375	2.52013	2.98417	3.43548	231.81	241.155	119.845	121.694	0.516034	0.511908	0.976111	0.961149	21.302	20.8283
(CKDHL120312/CML312)//CKDHL140505	5.58135	5.44849	78.0685	78.1443	0.908647	0.48448	77.9305	77.7233	8.943	7.6545	8.59395	10.52	2.68011	2.92635	2.59111	2.89955	232.183	245.995	125.337	130.527	0.532037	0.539411	0.966629	0.88105	21.4868	21.6145
(CKDHL120312/CML312)//CKDHL140521	6.0656	6.69206	76.9455	76.7074	0.836136	0.488516	76.794	76.199	8.63215	6.43073	5.51109	3.9664	2.67225	2.88241	3.15358	3.69367	231.858	241.242	125.395	129.08	0.535326	0.542783	0.982657	1.00194	21.3625	21.0532
(CKDHL120312/CML312)//CKDHL140530	5.96252	6.44325	75.8343	75.2662	0.341307	-0.362558	75.2157	73.8873	9.76581	12.5814	5.13066	3.22381	2.66964	2.87443	2.66093	2.985	232.134	241.995	122.804	125.609	0.525897	0.527352	0.977767	0.971903	21.3955	21.1778
(CKDHL120312/CML312)//CKDHL140531	5.89819	6.23709	75.2858	74.5565	0.706518	0.268277	75.2098	73.8813	9.9309	12.5663	7.47244	7.86337	2.67001	2.87843	2.89462	3.30645	227.617	233.528	118.32	119.548	0.519432	0.517269	0.983154	1.00525	21.5901	21.8907
(CKDHL120312/CML312)//CKDHL140537	5.82051	6.03113	75.6803	75.0807	0.758477	0.352007	75.5651	74.4216	9.32773	9.70856	7.59004	8.08092	2.70291	3.02958	2.91954	3.38981	226.918	232.141	118.207	119.34	0.522828	0.522601	0.959318	0.85776	21.407	21.216
(CKDHL120312/CML312)//CKDHL140540	5.99462	6.51425	75.7096	75.1005	1.13125	0.995649	76.0882	75.1572	9.48209	10.5548	5.32792	3.62551	2.6335	2.70989	2.76921	3.14949	228.049	234.433	119.439	120.989	0.525845	0.527076	0.985544	1.01525	21.5511	21.7633
(CKDHL120312/CML312)//CKDHL140543	5.85003	6.14572	77.2699	77.1186	0.112628	-0.753415	76.254	75.4007	9.42509	10.4745	4.92275	2.82381	2.66882	2.86512	2.63308	2.92346	230.57	239.057	125.3	128.999	0.537703	0.546618	0.97467	0.952873	21.4669	21.4404
(CKDHL120312/CML312)//CKDHL140545	5.56845	5.41527	77.5145	77.4194	0.640811	0.151658	77.133	76.6506	8.68968	7.71477	7.69126	8.27834	2.66886	2.87036	2.95669	3.41437	229.758	237.682	120.643	122.808	0.524169	0.524988	0.983854	1.00961	21.6005	21.9284
(CKDHL120312/CML312)//CKDHL140549	5.67197	5.6731	77.6363	77.6044	0.658156	-0.00107476	77.1892	76.645	9.27266	9.03097	8.26866	9.81463	2.68032	2.91845	2.50425	2.72052	216.652	212.955	107.361	104.113	0.503974	0.489121	0.995832	1.12148	21.48	21.5672
(CKDHL120312/CML312)//CKDHL140550	5.99746	6.5183	75.9926	75.4594	0.762609	0.364204	75.9232	74.9072	9.42569	10.1338	6.34981	5.62597	2.64832	2.77328	2.99544	3.46596	228.828	235.751	117.688	118.708	0.515965	0.511646	0.979664	0.981552	21.3946	21.1771
(CKDHL120312/CML312)//CKDHL140557	6.01362	6.5761	76.78	76.4957	0.0749644	-0.817962	75.7223	74.6402	9.05765	7.8551	4.0526	1.10391	2.65194	2.79015	2.6509	2.93986	233.219	243.836	127.282	131.639	0.537689	0.546328	0.982094	0.996539	21.1063	20.1149
(CKDHL120312/CML312)//CKDHL140837	5.95414	6.61078	75.3003	74.3306	0.76307	0.199456	75.362	73.6441	9.56833	10.9451	10.5292	14.8388	2.60983	2.59902	2.62467	2.93791	227.048	234.923	112.449	111.488	0.504147	0.488986	1.02844	1.40373	21.1828	20.215
(CKDHL120312/CML312)//CKDHL141029	6.05914	6.89764	75.6519	74.8573	0.799801	0.280141	75.6265	74.1503	9.22071	6.38613	8.0348	9.27007	2.65094	2.77867	2.2649	2.30532	228.57	237.628	120.587	123.314	0.524331	0.525517	0.986847	1.04588	20.8477	18.6823
(CKDHL120312/CML312)//CKDHL141032	5.90394	6.41917	74.3703	73.0841	0.346752	-0.613572	73.9618	71.4827	10.3577	17.5295	6.91006	6.79637	2.59497	2.5185	2.68217	2.9503	229.487	239.406	112.809	111.993	0.497915	0.477865	0.979802	0.988137	21.1815	20.2154
(CKDHL120312/CML312)//CKDHL141036	5.65363	5.65468	75.1054	74.0981	0.703731	0.0952595	75.0105	73.1586	9.00514	7.86252	5.32721	3.27812	2.5612	2.36352	2.22869	2.25248	232.478	245.588	117.83	119.245	0.507493	0.495028	0.975807	0.956167	21.3256	20.8669
(CKDHL120312/CML312)//CKDHL141045	6.09786	6.80164	74.7039	73.7992	0.63648	0.141266	74.6499	73.0493	8.87504	8.1979	12.6531	18.0748	2.64822	2.77769	2.83458	3.24727	229.827	237.843	123.441	126.438	0.533579	0.539699	0.976566	0.963231	21.579	21.8526
(CKDHL120312/CML312)//CKDHL141046	5.7869	6.04196	77.0788	76.8362	0.885913	0.432348	76.9436	76.2449	9.84792	12.1616	12.0797	18.256	2.70126	3.01258	2.25696	2.28934	225.658	231.629	114.504	114.534	0.511032	0.50191	0.981519	1.00597	21.1636	20.1318
(CKDHL120312/CML312)//CKDHL141047	6.3484	7.48058	77.3951	77.2722	0.627522	0.120048	76.975	76.4265	9.41339	10.072	5.67481	4.28426	2.66638	2.86272	2.88412	3.32203	237.994	252.79	128.644	133.676	0.533523	0.5399	0.991216	1.053	20.9573	19.5646
(CKDHL120312/CML312)//CKDHL141052	5.86146	6.29167	76.3976	75.8813	0.552271	-0.204809	75.9584	74.6617	8.73766	7.07707	7.23796	7.52211	2.689	2.95709	2.11098	2.0729	233.571	248.088	127.325	133.214	0.53586	0.54645	0.975052	0.946992	21.047	19.5983
(CKDHL120312/CML312)//CKDHL141064	5.9723	6.48533	75.8918	75.3385	0.521875	-0.0643551	75.5128	74.3102	9.43757	10.3935	4.35085	1.69284	2.74013	3.1951	2.63743	2.95065	231.146	240.232	117.032	117.844	0.508175	0.499028	0.983877	1.00713	21.1404	20.2398
(CKDHL120312/CML312)//CKDHL141156	5.55483	5.3301	74.9782	73.9028	1.56473	1.76814	76.0237	74.7462	8.76905	7.31144	12.2389	18.5888	2.68383	2.93896	2.48607	2.69363	219.035	218.453	106.448	103.014	0.495834	0.474337	0.982004	1.01285	21.3554	21
(CKDHL120312/CML312)//CKDHL141187	5.29467	4.48056	73.5321	71.9301	1.06624	0.790681	74.1139	71.7346	10.6401	15.6675	15.3618	25.5116	2.66986	2.86701	2.25874	2.29138	216.779	213.17	106.22	102.515	0.5006	0.483211	0.976392	0.964549	21.1665	20.1477
(CKDHL120312/CML312)//CKDHL141237	5.38646	4.90222	75.5403	74.9147	0.63143	0.134471	75.3193	74.0919	10.5084	15.2712	5.60099	4.05419	2.62994	2.6815	2.6458	2.88453	213.655	208.118	106.695	103.522	0.483905	0.46032	0.978511	0.971711	21.5802	21.8649
(CKDHL120312/CML312)//CKDHL141238	5.66245	5.59737	78.477	78.7021	0.240713	-0.539721	77.4163	77.1341	9.59963	11.2157	4.57316	2.1487	2.63379	2.69485	2.61473	2.83516	216.104	212.39	109.44	107.565	0.510994	0.50395	0.987444	1.02484	20.9205	19.4169
(CKDHL120312/CML312)//CKDHL141239	5.62349	5.50752	77.0968	76.922	0.83132	0.473677	76.9182	76.4132	11.294	19.0497	7.63659	8.20388	2.60961	2.58592	2.32551	2.40898	221.308	221.993	111.989	111.007	0.508568	0.499842	0.990203	1.03925	21.6869	22.253
(CKDHL120312/CML312)//CKDHL141241	5.32379	4.723	77.1805	77.0207	1.28401	1.24995	77.5442	77.302	8.93236	5.53124	4.36582	1.71148	2.60221	2.55531	2.69057	2.94991	217.315	214.729	108.521	106.295	0.505798	0.495361	0.970056	0.918148	21.4563	21.4028
(CKDHL120312/CML312)//CKDHL141246	5.30469	4.70008	76.054	75.5748	1.23323	1.15154	76.5106	75.807	9.1136	8.70038	4.37481	1.7437	2.6331	2.69652	2.30536	2.37272	218.18	216.524	104.073	100.486	0.485156	0.462607	0.980976	0.990577	21.2831	20.7649
(CKDHL120312/CML312)//CKDHL141257	5.66637	5.66507	75.064	74.0346	0.355122	-0.594851	74.5687	72.4318	9.36388	9.67718	8.54225	10.4203	2.66418	2.83786	2.28518	2.34048	222.35	225.051	114.97	115.244	0.521287	0.520052	0.978102	0.976643	21.6173	22.2147
(CKDHL120312/CML312)//CKDHL141258	5.83968	6.21234	73.2047	71.4614	0.938605	0.544547	73.6341	70.9413	9.40826	10.2558	5.59454	3.87073	2.57731	2.4385	2.28857	2.33849	222.618	225.46	106.384	102.705	0.490065	0.463677	0.979704	0.983888	21.4224	21.3012
(CKDHL120312/CML312)//CKDHL141260	5.09893	4.13782	73.5097	72.3047	1.55341	1.70075	74.5571	72.9863	9.4555	10.7333	4.45309	1.73548	2.73796	3.18223	2.40038	2.5029	208.358	198.665	97.0913	91.0177	0.478298	0.451378	0.975016	0.948776	21.0372	19.8533
(CKDHL120312/CML312)//CKDHL141264	5.27241	4.60679	74.923	74.1296	2.07137	2.59293	76.4037	75.6763	9.50817	10.8371	5.27056	3.39734	2.70176	3.00995	2.60033	2.81001	217.087	214.343	103.651	99.8436	0.489937	0.470075	0.988773	1.03259	21.0784	20.0254
(CKDHL120312/CML312)//CKDHL141265	5.12643	4.20926	77.5517	77.5011	0.306321	-0.421238	76.6919	76.0746	10.1805	13.1707	4.88369	2.6041	2.70789	3.04329	2.47381	2.62224	213.787	208.342	95.9114	89.4465	0.462819	0.426772	0.985079	1.00999	21.7475	22.4664
(CKDHL120312/CML312)//CKDHL141271	5.86661	6.30122	73.5026	71.8733	-0.151662	-1.58125	72.612	69.3072	8.94686	7.72316	8.30158	9.8854	2.61679	2.61708	2.4019	2.52752	225.002	230.434	120.112	122.67	0.532931	0.540817	0.986928	1.04974	21.5823	22.049
(CKDHL120312/CML312)//CKDHL141278	4.84803	3.48885	73.7514	72.6128	0.318703	-0.410712	73.361	71.25	11.2391	17.3499	7.49686	7.90775	2.67218	2.87481	2.72173	3.01239	211.503	204.267	101.449	96.862	0.494083	0.47672	0.979272	0.976502	20.9607	19.5772
(CKDHL120312/CML312)//CKDHL141284	5.46742	5.1205	75.0187	74.2369	1.21743	1.12812	75.541	74.3953	10.1315	13.1879	13.0222	18.7889	2.73683	3.17651	2.43917	2.56782	217.814	215.714	103.441	99.5628	0.483571	0.459957	0.982256	0.996517	21.4628	21.4276
(CKDHL120312/CML312)//CKDHL141285	5.34296	4.78903	74.4582	73.5059	-0.0936244	-1.1002	73.5249	71.4713	9.82042	12.1431	10.2434	13.4937	2.68364	2.93316	2.34164	2.4217	218.027	216.128	108.266	106.013	0.502323	0.489903	0.967623	0.905432	21.3205	20.9024
(CKDHL120312/CML312)//CKDHL141288	5.09707	4.13901	75.7443	75.1753	0.397982	-0.272955	75.1737	73.8668	11.0427	18.5113	5.74027	4.42301	2.70594	3.02901	2.56039	2.75876	221.84	222.88	109.504	107.629	0.499552	0.485424	0.961153	0.865128	21.1717	20.3418
(CKDHL120312/CML312)//CKDHL141417	5.7886	6.10518	75.073	74.03	1.75786	2.15307	76.3609	75.2867	9.01826	7.27239	8.3374	9.95344	2.59448	2.52527	2.85002	3.25021	218.409	217.325	107.649	104.75	0.501626	0.48475	0.981449	1.0068	21.6574	22.398
(CKDHL120312/CML312)//CKDHL141426	5.65418	5.67429	73.5559	71.9242	1.07468	0.807738	74.2454	71.8781	10.4711	14.8629	16.0786	27.1339	2.70664	3.0438	2.54513	2.78187	226.794	234.685	110.708	109.213	0.495311	0.473416	0.991066	1.09054	21.1521	20.0812
(CKDHL120312/CML312)//CKDHL141467	5.55726	5.33282	72.3772	70.325	1.42122	1.48871	73.5658	70.8508	8.94952	6.66258	10.519	14.7967	2.69064	2.96678	2.58862	2.83153	214.705	209.346	104.911	100.743	0.500468	0.482799	0.977569	0.970842	21.3073	20.7972
(CKDHL120312/CML312)//CKDHL142076	5.91529	6.29269	76.8134	76.516	0.234633	-0.54287	75.9965	75.0061	10.1833	13.3326	4.72357	2.41484	2.73377	3.17219	3.15387	3.70566	231.347	240.694	132.822	139.08	0.561326	0.584051	0.980592	0.985506	21.3366	20.9537
(CKDHL120312/CML312)//CKDHL142086	5.76244	5.92532	75.2871	74.5521	1.37091	1.39892	75.983	74.9853	8.86751	7.06875	7.47226	7.85382	2.63302	2.70612	2.63726	2.93761	229.298	236.972	123.752	126.998	0.534487	0.541373	0.988867	1.03792	21.7518	22.5012
(CKDHL120312/CML312)//CKDHL142093	5.7746	6.01898	76.0705	75.4216	1.47079	1.57831	76.7898	75.9763	9.62093	11.3831	6.06853	4.91391	2.63461	2.71033	2.42826	2.6189	217.498	215.02	103.685	98.9119	0.482583	0.450505	0.98337	1.01971	21.9756	23.8637
(CKDHL120312/CML312)//CKDHL142108	5.93601	6.34463	77.4427	77.3381	0.195792	-0.612748	76.5567	75.8359	10.072	12.9257	4.94804	2.854	2.61235	2.60946	2.78294	3.16485	239.972	255.742	133.131	139.263	0.543689	0.555827	0.972398	0.938244	21.7572	22.5146
(CKDHL120312/CML312)//CKDHL142113	5.8453	6.14261	74.9307	74.1081	0.0260022	-0.905912	74.0359	72.1831	9.51796	10.4907	4.40176	1.79598	2.61453	2.61969	3.03813	3.55118	225.802	230.438	118.055	119.193	0.526657	0.528481	0.983473	1.00155	21.1218	20.1765
(CKDHL120312/CML312)//CKDHL142121	6.01003	6.55375	75.7368	75.1341	0.690441	0.234543	75.5873	74.4208	9.33336	9.97731	7.96983	8.82692	2.66063	2.83493	3.04727	3.58206	230.523	238.932	123.061	125.982	0.529165	0.532838	0.979064	0.977808	21.3999	21.1905
(CKDHL120312/CML312)//CKDHL142124	6.62898	8.18907	77.2809	77.1241	0.253433	-0.517369	76.4821	75.7184	8.59451	6.18409	4.10428	1.19106	2.66266	2.8374	2.69843	3.01131	233.77	244.944	127.879	132.386	0.540772	0.551053	0.993257	1.06354	21.538	21.7029
(CKDHL120312/CML312)//CKDHL142128	5.97719	6.68392	76.5638	76.1037	0.836387	0.336917	76.5227	75.544	9.04848	6.30218	8.73809	10.8412	2.70394	3.02627	2.4333	2.60475	219.411	219.424	109.612	107.576	0.507774	0.495639	0.983325	1.02287	21.4831	21.5981
(CKDHL120312/CML312)//CKDHL142673	5.95642	6.58321	76.3143	75.731	1.06437	0.796674	76.5698	75.5807	8.78821	7.4286	8.06467	9.36066	2.68325	2.94102	3.02752	3.55599	225.244	231.189	108.627	106	0.493126	0.469264	0.98288	1.01949	21.4785	21.5662
(CKDHL120312/CML312)//CKDHL142684	6.02664	6.84656	73.9566	72.4735	0.742537	0.16988	74.1603	71.7343	9.22914	9.32875	11.4845	16.9416	2.59486	2.5272	2.67372	3.02418	217.667	215.838	111.394	110.183	0.519943	0.517521	0.974851	0.951882	21.4341	21.3658
(CKDHL120312/CML312)//CKDHL142685	5.70764	5.79981	73.9862	72.537	1.16166	0.966269	74.6469	72.542	9.13366	9.19471	7.22735	7.48899	2.63152	2.69291	2.91109	3.30672	213.029	205.786	98.0154	90.5878	0.480613	0.446753	0.99025	1.08021	21.1948	20.2663
(CKDHL120312/CML312)//CKDHL142707	5.0748	3.78937	74.1637	72.7871	1.85239	2.3132	75.6686	74.1834	9.91321	12.8135	9.18574	11.8399	2.64852	2.7757	2.74163	3.08884	206.984	193.074	96.8675	88.9197	0.489191	0.462376	0.974542	0.943939	21.4042	21.2318
(CKDHL120312/CML312)//CKDHL142960	5.43448	4.94212	76.3183	75.7785	1.06379	0.787478	76.5402	75.6027	9.78216	14.0715	6.54722	5.97659	2.63145	2.69194	2.47736	2.63522	227.782	235.959	118.437	120.238	0.51881	0.515837	0.97652	0.964695	21.2504	20.517
(CKDHL120312/CML312)//CKDHL142961	6.22865	7.13634	73.9747	72.8576	0.836615	0.498183	74.1343	72.3073	9.04319	8.09013	6.1933	5.3386	2.62912	2.68897	2.42629	2.63559	235.846	248.622	123.946	127.14	0.522011	0.521151	0.97393	0.946544	21.2581	20.6767
(CKDHL120312/CML312)//CKDHL142964	5.5382	5.24845	75.9955	75.3518	1.00776	0.687791	76.1862	75.0772	9.83578	12.4206	6.99992	7.00886	2.74068	3.19183	2.26375	2.29909	224.613	229.275	115.552	115.975	0.516836	0.512206	0.974212	0.943881	21.2854	20.6974
(CKDHL120312/CML312)//CKDHL142968	5.78778	6.03594	75.288	74.3582	0.694701	0.0763844	75.1493	73.3938	8.88868	8.04244	10.5837	14.9297	2.57989	2.44448	2.42863	2.54592	231.186	242.873	116.696	117.651	0.505876	0.492344	0.981947	1.00302	21.3834	21.1328
(CKDHL120312/CML312)//CKDHL142979	5.84185	6.20726	77.7922	77.8275	1.12801	0.91268	77.8364	77.689	9.73931	12.2527	7.77975	8.6974	2.58007	2.4514	2.52301	2.71244	234.756	250.35	128.825	135.277	0.538687	0.551345	0.966145	0.873675	21.8143	23.288
(CKDHL120312/CML312)//CKDHL142981	6.15714	7.20531	76.4931	76.0237	0.383489	-0.546635	75.8323	74.4668	9.74145	11.9743	6.9004	6.77985	2.70561	3.03034	2.28924	2.34365	234.661	250.06	119.234	121.337	0.506666	0.493812	0.976614	0.960783	21.0205	19.4665
(CKDHL120312/CML312)//CKDHL142989	6.22419	7.4057	77.0567	76.7915	0.624956	-0.0681201	76.6108	75.6992	8.90984	7.1912	6.01291	4.78692	2.66709	2.85334	2.24872	2.27915	235.441	251.546	131.4	138.852	0.544359	0.561253	0.986112	1.03879	21.4785	21.5806
(CKDHL120312/CML312)//CKDHL143002	6.01638	6.75486	75.6398	74.8434	1.08286	0.829389	76.0085	74.7665	9.21014	8.52523	8.07192	9.35353	2.63323	2.69616	2.25518	2.29537	233.38	247.157	116.103	116.709	0.4998	0.481612	0.979978	0.989559	21.4173	21.298
(CKDHL120312/CML312)//CKDHL143014	5.96481	6.59127	75.6156	74.7938	0.30615	-0.682879	75.0189	73.1522	9.55847	10.7521	5.86077	4.46312	2.69975	3.0037	2.26541	2.31065	235.193	251.216	120.968	123.866	0.512257	0.503949	0.981592	1.0061	21.2795	20.6649
(CKDHL120312/CML312)//CKDHL143206	5.24686	4.36392	76.4452	75.9205	1.50328	1.65053	77.2096	76.6215	9.74199	12.198	12.0169	18.111	2.67007	2.86894	2.73193	3.05208	221.446	223.169	105.017	100.756	0.485049	0.454698	0.971919	0.923509	21.6189	22.2154
(CKDHL120312/CML312)//CKDHL143215	5.60526	5.48798	73.9242	72.4559	1.41399	1.4723	74.9188	72.9977	9.87208	14.8517	6.99172	6.96511	2.68394	2.93887	2.49138	2.69514	216.323	212.529	103.846	99.0943	0.496219	0.474965	0.991734	1.0906	21.6012	22.1322
(CKDHL120312/CML312)//CKDHL143217	5.54621	5.304	74.6477	73.4271	1.22789	1.1107	75.31	73.5675	9.11208	9.03701	9.01448	11.455	2.66153	2.83982	2.58763	2.86576	226.899	234.727	106.555	103.035	0.483687	0.452249	0.980456	0.994753	21.4308	21.3491
(CKDHL120312/CML312)//CKDHL143372	5.87761	6.1716	75.4886	74.8517	0.0225188	-0.914587	74.551	72.9784	9.46227	10.2779	4.74403	2.31107	2.66692	2.85566	2.41107	2.54589	215.003	210.624	100.615	95.7426	0.485364	0.462572	0.988465	1.03197	21.473	21.4651
(CKDHL120312/CML312)//CKDHL143383	5.32293	4.72142	74.6339	73.7392	0.898507	0.590038	74.8672	73.4248	9.24401	9.52261	5.38412	3.72389	2.65107	2.78336	2.49331	2.66473	217.367	214.76	98.9094	93.4155	0.468909	0.436305	0.975135	0.951977	21.287	20.7778
(CKDHL120312/CML312)//CKDHL143388	5.7051	5.70149	73.69	72.5433	0.63175	0.126107	73.6601	71.6974	10.8734	17.8715	9.44618	11.7257	2.72012	3.09854	2.26488	2.30741	219.786	218.928	104.853	101.375	0.489073	0.468876	0.969004	0.912136	21.7463	22.4771
(CKDHL120312/CML312)//CKDHL143400	5.20831	4.4299	77.236	77.0947	2.14773	2.72643	78.5846	78.8156	9.48064	10.6277	6.10362	5.14954	2.6667	2.8536	2.20873	2.22717	212.657	206.366	98.7288	93.2287	0.477438	0.450057	0.978449	0.971283	21.7628	22.5392
(CKDHL120312/CML312)//CKDHL143407	5.01744	3.94426	75.7646	75.2001	1.724	2.00382	76.8046	76.2391	10.2593	14.0958	4.98459	2.9325	2.65222	2.78167	2.24565	2.27034	208.561	199.076	96.724	90.6213	0.476966	0.44958	0.996552	1.08147	21.463	21.4364
(CKDHL120312/CML312)//CKDHL143427	5.19616	4.22569	77.4696	77.3877	2.30933	3.08307	79.0095	79.4634	8.63818	6.81622	4.90088	2.64818	2.64621	2.77621	2.21397	2.24865	218.336	216.291	103.385	98.662	0.476238	0.446233	0.980806	0.990439	22.2583	24.5586
(CKDHL120312/CML312)//CKDHL143440	5.639	5.55483	76.0788	75.4612	1.15372	0.965463	76.4358	75.4659	9.28785	9.58152	7.40631	7.89612	2.70792	3.04042	2.28982	2.33786	227.166	234.408	112.686	111.772	0.501735	0.484918	0.980623	0.99353	21.2915	20.7153
(CKDHL120312/CML312)//CKDHL143443	5.57908	5.41087	76.9205	76.7003	1.30345	1.27338	77.36	77.0564	9.00905	8.63498	8.67552	10.2222	2.70066	3.01091	2.38646	2.48545	221.072	221.518	110.393	108.831	0.505822	0.495547	0.985004	1.00933	21.1829	20.3911
(CKDHL120312/CML312)//CKDHL143445	5.30426	4.60881	75.5527	74.9327	3.24528	4.60479	78.3696	78.5136	10.3007	13.5537	7.87689	8.65735	2.60167	2.54825	2.36395	2.45556	210.803	203.273	102.478	97.9626	0.477656	0.450519	0.981858	0.991167	21.4674	21.4407
(CML312/CML442)//CKDHL140023	5.52473	5.23336	76.3506	75.7875	2.51948	3.61685	78.3815	78.4814	8.60131	6.56611	6.81106	6.56673	2.66489	2.85431	2.58948	2.8855	211.263	202.326	103.356	98.433	0.503044	0.487281	0.98353	1.02299	21.427	21.3324
(CML312/CML442)//CKDHL140058	5.62694	5.55431	75.0164	73.9438	2.4264	3.44974	77.1009	76.4534	9.20879	8.52501	5.9403	4.62972	2.66512	2.85273	2.48517	2.71646	216.963	214.204	108.959	106.674	0.510913	0.50145	0.977108	0.970048	21.6153	22.1989
(CML312/CML442)//CKDHL140095	5.46746	5.074	74.2365	72.8855	2.00268	2.6135	75.9123	74.5757	9.04598	6.13009	8.93372	11.2781	2.6308	2.69133	2.32295	2.46002	215.256	210.509	106.366	102.802	0.50492	0.490594	0.984404	1.02725	21.6001	22.1319
(CML312/CML442)//CKDHL140099	5.49824	5.14271	76.8889	76.5386	2.43349	3.4521	78.7508	79.0873	9.77616	11.4456	11.3282	16.5768	2.68774	2.95794	2.56245	2.82121	215.686	211.344	108.681	106.065	0.509941	0.499407	0.978268	0.976564	21.7235	22.6984
(CML312/CML442)//CKDHL140123	5.46721	5.04898	75.7852	75.0185	2.42891	3.45149	77.7723	77.5416	10.9666	19.405	6.13136	5.08024	2.75877	3.28769	2.42277	2.60109	222.484	225.312	114.259	114.294	0.515847	0.510553	0.982164	1.01224	21.7406	22.7811
(CML312/CML442)//CKDHL140502	5.98447	6.50211	79.8134	80.3831	1.27626	1.24115	79.8972	80.6704	9.1176	9.11081	4.63846	2.248	2.66681	2.86105	2.49803	2.7173	231.108	240.058	124.638	128.104	0.536364	0.544219	0.980307	0.987254	22.0584	23.6271
(CML312/CML442)//CKDHL140503	5.66735	5.68468	78.0344	78.0727	0.984187	0.738257	77.9672	77.829	8.66396	6.8433	8.53214	9.94354	2.62766	2.68416	2.81633	3.24758	224.1	227.82	116.311	117.032	0.522349	0.521643	0.992325	1.05734	21.4936	21.54
(CML312/CML442)//CKDHL140505	6.13519	7.16955	79.691	80.41	1.16225	0.982782	79.6776	80.5637	9.20855	9.11337	7.69624	8.53448	2.70159	3.02567	2.55863	2.82355	223.532	227.844	117.895	119.637	0.530026	0.535687	0.975429	0.954256	21.8489	23.2806
(CML312/CML442)//CKDHL140521	6.04008	6.637	78.3416	78.4724	0.321995	-0.386101	77.5029	77.1762	8.76009	7.34412	5.8337	4.61596	2.70063	3.02567	2.95358	3.46206	233.85	245.019	130.258	135.497	0.5485	0.563387	0.981612	0.992636	21.6307	22.0407
(CML312/CML442)//CKDHL140530	6.07094	6.68975	76.791	76.4938	0.687364	0.22765	76.5156	75.7675	8.99933	8.3047	4.57589	2.13689	2.66375	2.85349	2.60445	2.89901	237.831	251.621	130.213	135.268	0.538768	0.547874	0.976914	0.962354	21.4103	21.2278
(CML312/CML442)//CKDHL140531	5.71775	5.81333	77.663	77.6105	1.2701	1.2234	78.0101	77.9228	9.71608	11.3111	5.85361	4.65414	2.58049	2.45574	2.46619	2.65093	228.253	235.069	124.065	127.36	0.539595	0.549332	0.98399	1.00698	22.039	23.5527
(CML312/CML442)//CKDHL140537	5.99061	6.4921	77.741	77.7435	0.519018	-0.0661919	77.1051	76.6622	9.92098	11.9303	5.14185	3.24487	2.63295	2.69778	2.58208	2.82682	229.648	237.139	122.541	125.196	0.530652	0.535287	0.985345	1.01793	21.5976	21.9275
(CML312/CML442)//CKDHL140540	5.914	6.29969	78.9329	79.2523	1.07003	0.887925	78.9097	79.2439	9.44792	10.4383	4.25587	1.47774	2.59889	2.53876	2.53767	2.72623	227.566	233.843	123.097	126.157	0.536253	0.544317	0.973328	0.945943	21.9227	23.1271
(CML312/CML442)//CKDHL140543	6.10605	6.80059	79.0311	79.3779	0.789044	0.403913	78.6509	78.8645	8.67531	7.42151	3.92374	0.848253	2.61263	2.61028	2.58111	2.83067	225.602	229.981	124.054	127.236	0.546324	0.560167	0.970524	0.92908	21.612	21.9665
(CML312/CML442)//CKDHL140545	6.09121	6.77942	78.7868	79.0577	0.829413	0.481597	78.4637	78.5913	9.21452	9.14704	4.21941	1.42773	2.58033	2.45573	2.77487	3.14811	231.927	241.614	129.56	134.695	0.547567	0.562268	0.96846	0.914622	21.7121	22.3518
(CML312/CML442)//CKDHL140549	6.02093	6.78125	78.7154	79.0796	0.741445	0.155563	78.2416	78.2911	9.31096	9.56324	6.70958	6.3504	2.61293	2.61117	2.33218	2.46574	213.685	207.205	104.861	100.591	0.501615	0.484751	0.980412	0.99194	21.557	21.9319
(CML312/CML442)//CKDHL140550	6.14203	6.90749	80.1176	80.7793	0.786058	0.394566	79.5964	80.2314	9.26748	9.55232	4.03385	1.06161	2.66607	2.8536	2.65881	2.93506	237.328	250.993	127.51	131.849	0.531731	0.536752	0.983224	1.00668	21.6486	22.1147
(CML312/CML442)//CKDHL140557	6.18238	7.02562	78.2528	78.3643	1.14704	1.01643	78.3565	78.4157	9.60094	10.9397	5.13746	3.22766	2.61001	2.59899	2.40707	2.60451	233.582	244.606	128.567	133.417	0.541531	0.552627	0.973297	0.944903	21.372	21.0902
(CML312/CML442)//CKDHL140837	5.78953	6.08747	78.1286	78.2533	1.32502	1.28947	78.4287	78.5631	9.66592	11.5324	8.04816	9.29957	2.64281	2.75342	2.46257	2.68256	222.475	225.572	111.773	110.76	0.507594	0.495497	0.991634	1.09345	21.5874	22.0807
(CML312/CML442)//CKDHL141029	6.13823	7.16813	77.2939	77.1142	0.53313	-0.246929	76.735	75.8859	9.56012	13.8035	6.41456	5.69418	2.56082	2.3599	1.89878	1.76578	228.553	237.799	124.824	129.456	0.538644	0.551153	1.00275	1.18746	21.434	21.3659
(CML312/CML442)//CKDHL141032	5.84935	6.23788	75.7012	74.9237	1.24482	1.1366	76.2353	75.1069	9.70453	11.4868	5.72769	4.15304	2.56344	2.37432	2.36557	2.47723	229.366	239.223	113.453	112.987	0.500145	0.482146	0.975493	0.955303	21.3053	20.7673
(CML312/CML442)//CKDHL141036	6.06935	6.9341	77.1585	76.9416	0.800478	0.27515	76.9479	76.2581	9.29682	9.48174	6.32139	5.48753	2.59907	2.53762	2.15611	2.15178	230.233	241.188	120.334	123.014	0.52232	0.521852	0.983236	1.02211	21.5356	21.8326
(CML312/CML442)//CKDHL141045	6.0341	6.60256	77.4366	77.3327	1.43201	1.5008	77.9465	77.8532	9.00116	8.21185	7.98437	8.86665	2.66547	2.85808	2.69888	3.02282	225.546	229.916	123.176	126.062	0.543235	0.55517	0.969795	0.918754	21.5183	21.639
(CML312/CML442)//CKDHL141046	6.06972	6.94042	78.6803	79.0307	1.29893	1.24345	78.8112	79.1991	8.96614	5.28289	5.45831	3.57948	2.63099	2.69191	2.04531	1.97887	224.381	229.28	116.449	117.533	0.520151	0.518289	1.00062	1.16193	21.1401	20.0162
(CML312/CML442)//CKDHL141047	6.24262	7.16475	79.3052	79.7325	1.13897	0.997978	79.3291	79.8458	8.784	7.97497	4.02344	1.02281	2.70118	3.01747	2.34954	2.4837	238.643	253.845	135.858	143.267	0.553107	0.571362	0.998151	1.09102	21.6686	22.1896
(CML312/CML442)//CKDHL141052	5.77136	5.99794	78.7622	79.164	1.23592	1.11309	78.822	79.2486	9.10462	7.98944	5.38084	3.38593	2.66407	2.84083	2.03111	1.95155	227.578	235.335	123.057	126.796	0.535058	0.544686	0.989441	1.06832	21.7807	22.9648
(CML312/CML442)//CKDHL141064	5.91762	6.32807	77.1825	77.0199	1.37748	1.4043	77.6765	77.4808	9.01532	8.27773	4.34531	1.66651	2.70352	3.02812	2.33241	2.44974	228.43	235.459	120.827	123.223	0.526874	0.529562	0.979691	0.981299	21.1002	20.09
(CML312/CML442)//CKDHL141156	5.66255	5.68662	76.7454	76.3412	2.50959	3.59894	78.674	78.9616	9.55378	10.9782	11.9895	18.0536	2.61185	2.60549	2.50519	2.7329	220.428	221.272	109.75	107.724	0.504851	0.49047	0.98141	1.00517	21.3236	20.8505
(CML312/CML442)//CKDHL141187	5.5333	5.24403	74.4509	73.1886	0.78675	0.256552	74.5586	72.4348	10.5644	14.7494	16.4466	27.9183	2.56187	2.36665	2.00554	1.90917	219.995	219.81	114.892	115.049	0.527588	0.531501	0.967587	0.887826	21.5667	21.9666
(CML312/CML442)//CKDHL141237	5.21367	4.42811	78.3215	78.5055	1.5653	1.72969	78.8614	79.2389	10.729	16.3181	4.64329	2.26873	2.61356	2.60938	2.48551	2.64859	202.111	187.403	94.9199	88.1162	0.486044	0.463907	0.96965	0.917503	22.0379	23.5413
(CML312/CML442)//CKDHL141238	5.93134	6.31826	80.1336	80.8341	0.692733	0.242761	79.4616	80.1052	8.85124	8.1342	4.27611	1.36547	2.64965	2.77666	2.36076	2.45851	223.261	225.379	113.118	112.425	0.511816	0.50486	0.989245	1.0352	21.5879	21.8902
(CML312/CML442)//CKDHL141239	5.1288	4.22464	79.7769	80.3835	1.77636	2.0917	80.4182	81.5027	11.0443	18.8564	4.40954	1.64085	2.62001	2.62931	2.16294	2.15232	214.123	208.977	105.279	101.975	0.497148	0.481632	0.971331	0.931597	21.8645	22.9145
(CML312/CML442)//CKDHL141241	5.21418	4.46419	79.2329	79.6802	1.49415	1.60346	79.6244	80.3419	9.92089	13.3422	4.78697	2.41614	2.70638	3.02763	2.62878	2.84848	213	207.155	103.196	99.232	0.494531	0.47745	0.973287	0.93949	21.9306	23.1639
(CML312/CML442)//CKDHL141246	5.69054	5.70032	77.804	77.825	1.31845	1.29763	78.1101	78.1175	9.07155	8.43469	6.19358	5.27978	2.61474	2.60716	2.16177	2.15711	223.09	225.172	108.889	106.855	0.495476	0.478952	0.972022	0.932635	21.4903	21.539
(CML312/CML442)//CKDHL141257	5.93493	6.51229	76.3217	75.7849	0.431272	-0.453385	75.7119	74.2712	9.64891	11.3968	7.9113	8.99603	2.64992	2.7788	2.1238	2.0894	226.441	233.357	117.488	118.983	0.519865	0.517793	0.985505	1.03821	21.2806	20.6656
(CML312/CML442)//CKDHL141258	5.52711	5.19381	76.1513	75.5649	0.710175	0.0946733	75.9293	74.6528	10.3925	14.4788	6.70228	6.33981	2.67184	2.87425	2.02464	1.93967	218.594	216.667	108.31	105.455	0.504605	0.490247	0.971519	0.91739	21.5241	21.7823
(CML312/CML442)//CKDHL141260	5.35027	4.7981	75.5173	74.8802	1.40839	1.4632	76.2015	75.3622	9.20158	9.23468	5.19799	3.35601	2.68978	2.95848	2.48697	2.64576	208.657	199.419	97.6915	91.985	0.483879	0.460674	0.971449	0.93241	21.1492	20.2657
(CML312/CML442)//CKDHL141264	5.29637	4.66214	78.5095	78.7488	1.46552	1.55668	78.9485	79.3643	9.73024	11.7523	3.94988	0.891855	2.6678	2.85222	2.1681	2.16614	213.867	208.656	102.957	98.9796	0.49416	0.477112	0.98308	0.999815	21.2931	20.8025
(CML312/CML442)//CKDHL141265	5.47757	5.10824	75.9721	75.4865	1.6183	1.81679	76.9209	76.435	10.7485	15.5616	4.12416	1.24799	2.62617	2.66141	2.37058	2.47469	220.542	220.418	105.117	101.774	0.488287	0.467691	0.977458	0.965008	21.4476	21.3658
(CML312/CML442)//CKDHL141271	6.00334	6.72006	74.9981	73.9714	0.478831	-0.35343	74.677	72.6561	9.73773	11.2753	8.34957	9.99097	2.62134	2.64134	2.0229	1.944	224.68	229.54	120.349	123.008	0.53294	0.541373	0.975566	0.954811	21.7745	22.9173
(CML312/CML442)//CKDHL141278	5.65844	5.60919	76.1863	75.7414	1.21736	1.13053	76.6053	75.9433	9.8348	12.1054	7.93912	8.80781	2.66644	2.84822	2.16934	2.15075	207.915	197.905	101.451	96.8985	0.498343	0.483703	0.981711	0.993213	21.2675	20.703
(CML312/CML442)//CKDHL141284	4.95637	3.78247	78.7041	78.9792	1.02459	0.797879	78.5651	78.7724	10.0727	13.1411	6.0596	4.99574	2.64681	2.75646	2.43559	2.57305	209.792	201.491	99.281	94.0683	0.48922	0.468886	0.969467	0.917195	21.2498	20.6404
(CML312/CML442)//CKDHL141285	5.36802	4.83872	77.7362	77.7473	0.826315	0.466405	77.4981	77.2585	9.81597	12.3818	5.11512	3.06894	2.61349	2.60655	2.24743	2.27888	214.936	210.328	104.168	100.436	0.494104	0.476718	0.983569	1.00175	21.5243	21.6528
(CML312/CML442)//CKDHL141288	5.44603	5.00683	79.2159	79.6493	1.2545	1.20063	79.2802	79.8365	10.8723	16.2838	4.22866	1.45094	2.64814	2.76667	2.65693	2.89406	212.518	206.101	108.655	106.225	0.493423	0.475614	0.994452	1.06528	21.6107	21.9772
(CML312/CML442)//CKDHL141417	5.34149	4.65639	78.1575	78.3024	1.96258	2.53599	79.2812	79.9515	9.59172	11.6533	8.11319	9.45227	2.65397	2.79694	2.88437	3.28572	209.263	198.256	102.473	97.3118	0.502314	0.486402	0.997113	1.13555	21.5175	21.7487
(CML312/CML442)//CKDHL141426	5.27711	4.47157	75.5399	74.6653	2.97875	4.52078	78.2629	78.3022	9.35515	9.9321	14.7067	24.0717	2.66965	2.876	2.60346	2.88454	218.733	217.897	106.891	103.61	0.496379	0.475303	0.980019	0.995474	21.328	20.8819
(CML312/CML442)//CKDHL141467	5.49877	5.16985	75.6694	74.8581	0.991945	0.645835	75.907	74.5481	9.13568	7.41778	8.65174	10.6436	2.66757	2.86449	2.70197	3.02227	212.849	205.694	105.156	101.099	0.509886	0.499723	0.974866	0.946598	21.5213	21.7656
(CML312/CML442)//CKDHL142076	5.63208	5.5901	78.001	78.0573	0.424158	-0.233337	77.2988	76.8998	9.80355	11.6925	3.83578	0.669583	2.71983	3.10852	2.71149	3.04047	232.406	242.381	133.588	140.038	0.562815	0.586405	0.999015	1.09739	21.5078	21.6014
(CML312/CML442)//CKDHL142086	5.75796	5.93497	79.2884	79.7045	1.47058	1.57182	79.6484	80.3024	8.94565	8.46458	5.42661	3.82854	2.63578	2.71377	2.69177	3.03781	224.025	227.52	122.649	125.444	0.544486	0.557104	0.978119	0.972321	21.678	22.2268
(CML312/CML442)//CKDHL142093	5.71615	5.83372	77.8313	77.8543	0.809066	0.278689	77.5308	77.1446	10.3288	15.0711	5.31932	3.25754	2.62924	2.67972	2.47617	2.63349	219.486	219.152	105.05	100.889	0.484618	0.454291	0.983606	1.02594	21.8032	23.05
(CML312/CML442)//CKDHL142108	5.77807	5.94457	79.8374	80.4163	0.450517	-0.17252	78.8954	79.2215	10.086	13.1976	4.38526	1.73269	2.73467	3.17387	2.63924	2.91926	236.755	250.233	131.627	137.514	0.545579	0.559122	0.972683	0.938912	21.9646	23.2777
(CML312/CML442)//CKDHL142113	5.81159	5.99664	77.0576	76.8472	1.07286	0.888153	77.1824	76.7503	9.00502	8.82481	4.09704	1.17833	2.63632	2.71849	2.68353	2.96649	223.899	226.771	118.974	120.378	0.531256	0.536019	0.971472	0.933879	21.5552	21.7652
(CML312/CML442)//CKDHL142121	5.8103	6.02983	78.5138	78.7346	1.30241	1.26652	78.785	79.0834	10.0381	12.3744	4.31359	1.60152	2.61054	2.59484	2.52816	2.72796	230.14	238.081	126.266	130.159	0.542809	0.554349	0.975799	0.961348	22.0207	23.4786
(CML312/CML442)//CKDHL142124	5.68754	5.71099	79.8779	80.4623	0.216885	-0.574739	78.6431	78.8365	9.16885	7.61162	4.60239	2.17811	2.61181	2.60835	2.39502	2.57676	231.773	241.541	127.523	132.063	0.540632	0.551062	0.970831	0.927862	21.4262	21.29
(CML312/CML442)//CKDHL142128	5.95981	6.59841	78.742	79.0988	1.32308	1.29193	78.9759	79.4416	8.99579	7.77182	7.19865	7.42993	2.707	3.04588	2.41464	2.61786	219.611	219.34	111.297	109.842	0.510261	0.49996	0.978486	0.980056	21.3631	21.0481
(CML312/CML442)//CKDHL142673	5.7896	6.06564	78.2659	78.4319	0.728895	0.139591	77.8526	77.6318	9.85473	12.306	7.92999	9.05301	2.68425	2.94257	2.87935	3.30875	218.444	216.81	105.05	100.798	0.491439	0.466294	0.984552	1.03178	21.3928	21.1812
(CML312/CML442)//CKDHL142684	6.06773	6.99265	76.5066	76.0012	1.31489	1.28597	77.0103	76.296	8.95416	7.72859	7.61279	8.34521	2.61909	2.63527	2.48515	2.7068	220.145	220.879	113.481	113.276	0.519306	0.516622	0.979641	0.992168	21.568	21.9821
(CML312/CML442)//CKDHL142685	5.73966	5.93026	75.6009	74.7594	1.67985	1.986	76.698	75.8094	11.0632	16.6156	6.43435	5.72765	2.70578	3.03661	2.83185	3.21669	218.973	218.214	104.74	100.427	0.493057	0.469323	0.982532	1.0131	21.5253	21.7826
(CML312/CML442)//CKDHL142707	5.55458	5.35484	75.4353	74.5287	1.15805	0.973245	75.9031	74.5384	9.91266	12.8255	8.59461	10.5115	2.64769	2.77479	2.69176	3.02965	208.849	197.486	99.2721	92.516	0.496699	0.475548	0.985162	1.0401	21.4698	21.5468
(CML312/CML442)//CKDHL142960	5.76348	5.97226	76.8323	76.4747	1.39529	1.42833	77.3566	76.8767	9.69124	11.653	9.69951	12.9729	2.57457	2.42801	2.28682	2.34302	226.68	233.776	120.153	122.648	0.530398	0.536167	0.979056	0.984298	21.5196	21.7649
(CML312/CML442)//CKDHL142961	5.5579	5.36239	76.3062	75.8696	1.69495	1.96991	77.26	76.8654	8.82088	7.35864	5.85062	4.65059	2.66901	2.8702	2.37027	2.51347	228.829	235.768	121.845	124.317	0.53	0.5341	0.972414	0.936965	21.2587	20.6772
(CML312/CML442)//CKDHL142964	5.87493	6.31779	78.0513	78.1722	0.803056	0.274086	77.665	77.3847	9.03941	8.09198	5.66857	4.03763	2.70193	3.02093	2.15592	2.14826	228.064	236.455	123.626	127.765	0.536502	0.547523	0.980512	0.995874	21.5625	21.9645
(CML312/CML442)//CKDHL142968	5.79077	6.06958	78.2145	78.4055	0.741289	0.154119	77.7737	77.5794	9.81664	18.7662	7.69324	8.53216	2.70878	3.04539	2.1314	2.1034	228.942	238.272	118.611	120.411	0.517996	0.514197	0.973587	0.937633	21.5234	21.7672
(CML312/CML442)//CKDHL142979	6.0224	6.75906	79.8787	80.7112	0.982702	0.642781	79.5324	80.4112	9.86657	12.3938	7.37658	7.82702	2.66435	2.84176	2.28139	2.33358	231.751	243.748	130.099	136.976	0.547951	0.568151	0.997839	1.14045	21.881	23.63
(CML312/CML442)//CKDHL142981	5.85978	6.25931	78.4486	78.7405	1.16142	0.970996	78.4935	78.743	8.73144	6.34104	8.24102	9.73127	2.68464	2.93443	2.26039	2.29994	228.263	236.85	119.302	121.514	0.521804	0.521321	0.976225	0.965123	21.5006	21.6815
(CML312/CML442)//CKDHL142989	6.01498	6.7429	77.9551	78.047	1.03832	0.742139	77.8942	77.7755	9.3198	9.60861	5.67029	4.04191	2.67294	2.87953	2.01536	1.93432	233.597	247.83	131.134	138.576	0.547726	0.56772	0.977797	0.975734	21.7518	22.8171
(CML312/CML442)//CKDHL143002	6.08352	6.98386	75.2883	74.3677	1.14317	0.951195	75.7521	74.3764	8.7783	6.96319	7.97418	9.16674	2.70458	3.02139	2.11358	2.07536	232.394	245.316	118.691	120.513	0.50946	0.498887	0.979522	0.98516	21.4666	21.5309
(CML312/CML442)//CKDHL143014	6.29534	7.67439	78.5097	78.7824	0.891	0.460469	78.2705	78.3327	9.40815	10.117	6.85796	6.68538	2.63691	2.71082	2.06135	2.00429	229.811	240.272	117.944	119.461	0.513204	0.505482	0.999044	1.15212	21.5505	21.9138
(CML312/CML442)//CKDHL143206	5.09573	3.87674	79.1806	79.7115	1.55182	1.75311	79.6487	80.5417	9.22849	9.04653	7.5778	8.27299	2.66791	2.86429	2.52648	2.7379	217.656	215.433	107.8	104.838	0.507687	0.495573	0.984369	1.02618	21.5171	21.749
(CML312/CML442)//CKDHL143215	6.1138	7.07586	78.1474	78.2939	1.59852	1.83472	78.8042	79.2029	9.08516	8.66193	6.73889	6.41824	2.64874	2.77954	2.41685	2.60539	223.045	226.48	116.01	116.878	0.519878	0.518022	1.01156	1.25902	21.6613	22.4146
(CML312/CML442)//CKDHL143217	5.56093	5.32352	79.1581	79.6986	1.5751	1.78924	79.6141	80.5059	9.06697	7.56076	8.12438	9.46787	2.62198	2.64595	2.48883	2.6668	223.18	226.818	110.792	109.318	0.50161	0.485028	0.975289	0.951028	21.6623	22.4155
(CML312/CML442)//CKDHL143372	5.72222	5.77646	76.8093	76.5458	1.55901	1.70702	77.517	77.2608	9.06135	8.68491	4.22656	1.27809	2.66159	2.8301	2.26889	2.31265	207.327	196.966	96.1208	89.818	0.479613	0.453639	0.979605	0.978941	21.8035	22.6786
(CML312/CML442)//CKDHL143383	5.26387	4.50178	77.813	77.8362	1.28669	1.24943	78.087	78.0875	10.7565	16.3691	3.92584	0.872133	2.63643	2.71325	2.47928	2.6352	213.368	207.682	105.912	102.616	0.479274	0.453282	0.982916	0.998858	21.0656	19.954
(CML312/CML442)//CKDHL143388	5.54021	5.31065	75.9274	75.4175	2.22373	2.84814	77.5378	77.3086	9.82259	11.9562	7.01562	6.93038	2.70618	3.03653	2.21473	2.23899	211.609	204.471	99.2465	93.9003	0.484365	0.461165	0.970458	0.924341	21.5835	21.8663
(CML312/CML442)//CKDHL143400	5.12305	4.21639	79.347	79.8211	2.22425	2.84127	80.578	81.7059	9.24696	9.72014	5.2054	3.3617	2.67219	2.87804	2.13984	2.12859	213.164	207.373	97.5829	91.6746	0.473057	0.442954	0.961129	0.871947	21.8212	22.7415
(CML312/CML442)//CKDHL143407	5.48141	5.1594	78.1559	78.2781	1.27892	1.23579	78.4005	78.541	9.38895	9.97162	5.13882	3.2314	2.58147	2.45391	2.31187	2.3802	214.398	209.561	103.644	99.8189	0.493424	0.475627	0.974565	0.950741	21.7309	22.4155
(CML312/CML442)//CKDHL143427	5.86792	6.15932	77.5952	77.5557	2.33259	3.04251	79.1855	79.6844	NA	NA	5.34792	3.57027	2.63055	2.68648	2.09354	2.03836	212.673	206.539	100.514	95.6161	0.487024	0.465353	0.969343	0.916211	21.8444	22.8395
(CML312/CML442)//CKDHL143440	5.9241	6.4496	77.4457	77.3285	1.21312	1.07778	77.6605	77.3787	9.46802	10.4577	11.5703	17.1038	2.66737	2.8563	2.1192	2.09573	226.047	231.969	113.915	113.427	0.50922	0.497979	0.987625	1.0543	21.4341	21.3808
(CML312/CML442)//CKDHL143443	5.77462	5.89954	79.3749	79.8598	0.624399	0.122026	78.7174	79.0286	10.3075	13.4578	5.78244	4.42682	2.65152	2.78265	2.13729	2.1298	219.91	219.172	111.331	110.024	0.512449	0.506089	0.988984	1.03242	21.5606	21.7899
(CML312/CML442)//CKDHL143445	5.36695	4.85936	78.7615	79.0546	1.60262	1.79141	79.302	79.8452	8.67444	6.85652	5.3842	3.62422	2.61893	2.62448	2.16756	2.16987	216.015	212.671	103.706	99.9909	0.487699	0.466568	0.979785	0.979285	21.5205	21.6403
(CML395/CML444)//CKDHL140133	5.52657	5.29292	78.4936	78.7565	1.39445	1.42603	78.8127	79.1897	NA	NA	5.90638	3.95375	2.56822	2.25267	1.90171	1.66057	215.602	212.117	116.186	116.897	0.543657	0.557114	0.976581	0.9669	22.0929	23.8207
(CML395/CML444)//CKDHL140148	5.60722	5.56202	75.5195	75.0112	0.952622	0.740812	76.0252	75.4081	8.63311	6.50119	4.29774	1.36263	2.64141	2.73567	2.2525	2.37682	211.124	205.976	111.484	110.915	0.532128	0.537442	0.966846	0.919101	21.6702	22.0895
(CML395/CML444)//CKDHL140153	6.01717	6.48721	78.1052	78.1866	1.49286	1.59809	78.8644	79.098	8.80967	6.72865	4.08693	0.955003	2.62514	2.62448	2.34399	2.49093	221.647	223.124	118.616	119.985	0.536068	0.543185	0.978675	0.97552	21.1859	20.5601
(CML395/CML444)//CKDHL140157	5.55252	5.38986	80.2009	80.7932	0.35807	-0.191874	79.1804	79.6077	8.8629	6.01703	5.26136	2.93114	2.72229	3.24418	2.44671	2.60695	213.347	208.98	111.912	111.234	0.527792	0.530916	0.972216	0.943322	21.0402	20.0912
(CML395/CML444)//CKDHL140163	5.24726	4.67607	79.0595	79.4085	1.89137	2.22061	79.9475	80.6918	10.0211	13.0148	4.78562	1.85986	2.64294	2.72903	2.47514	2.65306	215.232	211.999	109.815	108.614	0.515512	0.512953	0.980174	0.982384	21.7792	22.4305
(CML395/CML444)//CKDHL140164	6.264	6.99661	81.455	82.3509	1.20252	1.13293	81.3248	82.5511	9.48459	10.9136	3.89605	-0.116246	2.60238	2.46984	1.89149	1.62655	225.172	227.967	127.726	131.236	0.568695	0.591413	0.984717	1.00101	21.3808	21.1794
(CML395/CML444)//CKDHL140165	5.0883	4.31092	81.1443	81.9738	1.84834	2.14669	81.7991	83.2014	8.98713	7.2647	3.78611	-0.319105	2.64588	2.74307	2.32102	2.38425	210.535	204.327	115.933	116.38	0.549258	0.562788	0.950547	0.840817	22.0073	23.1498
(CML395/CML444)//CKDHL140170	5.84859	6.02342	78.2379	78.3833	1.2667	1.24412	78.4246	78.6018	9.26114	9.54003	6.43626	5.5287	2.64471	2.73582	2.04456	1.89358	226.545	230.008	123.326	125.478	0.550221	0.563729	0.95805	0.873889	21.238	20.7206
(CML395/CML444)//CKDHL140187	5.60019	5.49096	76.1244	75.7687	1.9392	2.28741	77.6187	77.499	9.84599	11.3977	5.98133	4.69218	2.62428	2.61658	2.26316	2.32192	217.537	215.874	111.455	110.72	0.515837	0.513278	0.955745	0.864768	21.0973	20.2712
(CML395/CML444)//CKDHL140198	5.85507	6.07507	75.7611	75.3125	1.55938	1.69123	76.5983	76.1606	9.75273	12.014	12.5858	17.7037	2.64126	2.73326	2.51168	2.79627	219.965	219.961	115.034	115.251	0.525947	0.528139	0.955438	0.864405	21.1278	20.371
(CML395/CML444)//CKDHL140222	5.79027	5.97912	79.911	80.5845	0.584424	0.0511193	79.1293	79.5734	8.45917	2.70366	4.80462	1.84264	2.63011	2.64155	1.96339	1.82917	212.349	206.175	117.601	118.675	0.559043	0.581506	0.977889	0.972575	21.5377	21.7709
(CML395/CML444)//CKDHL140223	6.05179	6.68706	78.9449	79.3419	0.694703	0.228396	78.4179	78.6237	8.27453	3.99024	5.65484	3.29386	2.52477	1.96728	1.67148	1.23547	223.528	226.469	131.474	137.438	0.571906	0.602635	0.982438	0.999629	21.619	22.0821
(CML395/CML444)//CKDHL140225	5.39813	4.96075	79.5846	80.1546	1.59777	1.78484	80.0123	80.9278	8.95775	7.00856	6.0282	4.26945	2.52569	1.97355	2.03286	1.88412	213.259	207.699	115.927	116.482	0.546898	0.562398	0.972552	0.937773	22.0444	23.6344
(CML395/CML444)//CKDHL140227	5.82821	6.05904	78.6064	78.9129	0.841777	0.492517	78.2791	78.4461	8.64354	-5.97897	5.56667	3.08184	2.52918	1.99966	1.90958	1.66956	219.283	218.651	126.064	130.538	0.565125	0.593666	0.977374	0.969044	22.2409	24.3591
(CML395/CML444)//CKDHL140229	6.11904	6.83977	79.1371	79.5979	0.552998	-0.0754452	78.8631	79.2569	8.85487	6.82638	6.77958	6.27965	2.56755	2.23647	1.94575	1.71858	225.825	230.416	129.145	134.142	0.560309	0.583511	0.981303	0.988128	22.1345	23.9712
(CML395/CML444)//CKDHL140230	6.38382	7.53645	80.6568	81.5328	-0.10728	-1.13855	78.9863	79.4304	8.80844	7.48689	6.70679	6.03624	2.60373	2.47877	1.90144	1.65691	219.156	218.414	119.181	120.856	0.541392	0.553497	0.989067	1.03682	21.7679	22.6206
(CML395/CML444)//CKDHL140234	5.86575	6.18929	77.5112	77.5005	0.832829	0.462291	77.2874	76.9911	9.61221	10.9586	5.64389	3.27536	2.51991	1.9407	2.05316	1.92486	218.4	217.141	122.68	125.606	0.558047	0.580325	0.971643	0.935402	22.1745	24.1207
(CML395/CML444)//CKDHL140484	5.71278	5.76648	80.6019	81.4635	0.87256	0.551347	80.0365	80.965	9.59923	11.8697	6.28937	4.96093	2.5675	2.24567	1.7532	1.39304	227.313	233.03	131.742	137.717	0.564042	0.590082	0.97619	0.961407	21.7801	22.6592
(CML395/CML444)//CKDHL140572	5.56349	5.43551	78.1961	78.3012	1.04732	0.896403	78.2858	78.3467	8.65808	7.10077	5.72207	4.16251	2.64586	2.75231	2.25414	2.29144	230.289	237.361	124.286	127.254	0.531099	0.535929	0.972884	0.947165	20.7857	19.2945
(CML395/CML444)//CKDHL140577	5.33111	4.88826	78.2918	78.4355	2.08033	2.51211	79.4511	79.9582	9.20722	8.82447	4.24663	1.24362	2.70296	2.98636	2.40852	2.54225	228.58	234.425	121.566	123.736	0.527347	0.530268	0.970693	0.937229	20.5437	18.531
(CML395/CML444)//CKDHL140580	5.58068	5.47202	79.3034	79.6766	1.51343	1.62531	79.6722	80.1704	8.9166	6.93149	5.14634	3.04277	2.64484	2.75006	2.17374	2.18094	222.483	224.353	123.295	125.951	0.545475	0.557148	0.9842	1.00206	21.0496	20.1303
(CML395/CML444)//CKDHL140585	5.56671	5.43857	79.6307	80.0905	1.57201	1.70569	80.1205	80.8784	9.10987	8.73363	5.98065	4.6731	2.64751	2.72303	2.10786	2.08102	231.532	238.896	122.913	125.352	0.523662	0.524991	0.975958	0.961007	21.3471	21.0788
(CML395/CML444)//CKDHL140586	5.81938	6.01809	78.3411	78.5088	2.13729	2.59575	79.5967	80.1802	8.64539	6.37396	3.54965	-0.112153	2.62877	2.63862	2.23272	2.27849	230.448	237.127	124.672	127.553	0.533905	0.540024	0.990989	1.03169	21.195	20.5904
(CML395/CML444)//CKDHL140589	5.07398	4.30077	75.3477	74.8063	2.2822	2.83381	77.0854	76.7388	10.4653	13.9364	6.31432	5.35141	2.67593	2.86647	2.43439	2.61415	212.249	207.318	106.884	104.908	0.515115	0.512097	0.96275	0.898957	20.8684	19.5513
(CML395/CML444)//CKDHL140590	5.40432	5.0454	78.928	79.2112	1.52092	1.63687	79.6471	80.1356	9.20515	9.19422	5.94494	4.6244	2.62371	2.61571	2.1804	2.19212	210.225	204.319	107.32	105.612	0.509908	0.50461	0.977848	0.972601	21.4474	21.3806
(CML395/CML444)//CKDHL140591	5.22558	4.64261	78.4266	78.6361	2.7174	3.50386	80.3361	81.2217	9.30389	9.31057	5.37891	3.17104	2.68612	2.99712	2.21966	2.19987	213.498	209.202	112.294	111.755	0.531773	0.536901	0.951988	0.847235	21.5168	21.6098
(CML395/CML444)//CKDHL140601	4.87451	3.80535	80.3465	80.9819	1.79971	2.07186	80.9541	82.0385	9.1664	9.38815	6.55463	5.77907	2.68125	2.97669	2.48285	2.67244	215.817	212.865	116.172	116.687	0.540702	0.550212	0.948935	0.831611	21.2568	20.7806
(CML395/CML444)//CKDHL140609	5.98211	6.35866	78.2258	78.3713	1.51354	1.62296	78.6931	78.9643	9.69244	11.6569	4.53052	1.29015	2.6458	2.74628	2.16829	2.11987	223.873	225.94	116.955	117.575	0.529235	0.532847	0.979828	0.978551	21.5415	21.6894
(CML395/CML444)//CKDHL140610	5.3709	4.96139	79.9072	80.4519	2.08534	2.51066	80.9709	82.0747	10.3991	17.2851	4.61908	1.50503	2.68811	3.01328	2.34964	2.44161	212.333	207.309	110.318	109.204	0.520564	0.520267	0.946647	0.823006	21.6972	22.1705
(CML395/CML444)//CKDHL140614	5.84412	6.0391	76.1931	75.8732	1.40442	1.44393	76.7929	76.3771	10.3712	14.9017	3.9102	-0.0761409	2.64073	2.71767	1.9367	1.71473	219.773	219.351	116.008	116.422	0.538673	0.547039	0.996231	1.05366	21.2331	20.7098
(CML395/CML444)//CKDHL140616	5.48371	5.2246	76.719	76.5142	1.57063	1.71589	77.4597	77.2842	8.89225	6.81625	6.88149	6.4722	2.68162	2.9776	2.17886	2.14179	222.222	223.273	115.088	115.174	0.518935	0.517671	0.953939	0.855826	21.3693	21.1314
(CML395/CML444)//CKDHL140635	5.51215	5.29926	75.7948	75.355	2.22298	2.73647	77.9831	77.9618	9.34113	9.40968	7.27335	7.25056	2.64567	2.75261	2.55551	2.82878	217.302	215.678	116.527	117.176	0.534701	0.54109	0.963586	0.90293	21.8689	22.7103
(CML395/CML444)//CKDHL140656	5.86935	6.13963	77.2142	77.0932	0.72987	0.396509	77.139	76.8549	8.52285	5.88474	4.36398	1.4841	2.64319	2.74483	2.17234	2.19131	224.827	228.113	117.746	118.825	0.522146	0.52261	0.966226	0.915801	20.939	19.7804
(CML395/CML444)//CKDHL140667	5.58314	5.453	75.0674	74.4818	1.31614	1.31034	75.7396	75.0389	10.9959	15.8622	5.97679	4.66855	2.6611	2.78712	2.44742	2.57077	224.985	228.04	120.556	122.275	0.534017	0.540155	0.973272	0.949351	21.0518	20.14
(CML395/CML444)//CKDHL140685	5.67998	5.67314	79.3647	79.8729	1.62985	1.84644	79.871	80.7287	9.21197	8.99749	7.84086	9.02065	2.60787	2.50334	1.75233	1.39631	224.967	228.884	128.458	133.319	0.564296	0.590173	0.961219	0.872	21.6398	22.1351
(CML395/CML444)//CKDHL140703	5.22269	4.50659	80.3959	81.1901	1.66631	1.89411	80.7111	81.69	8.89906	5.99625	5.33871	3.04066	2.52203	2.13768	1.9483	1.79805	237.002	250.538	138.64	146.869	0.565665	0.592281	0.947399	0.790644	21.8198	22.8088
(CML395/CML444)//CKDHL140772	5.49147	5.20444	76.9573	76.776	1.83615	2.18946	77.9638	77.975	9.75021	11.004	9.93607	13.2292	2.64946	2.72946	2.15926	2.11758	219.482	219.098	120.03	122.045	0.54429	0.558301	0.961145	0.871826	21.1041	20.1709
(CML395/CML444)//CKDHL140785	5.66626	5.63898	78.3938	78.6346	0.562715	0.00864087	77.7703	77.7186	9.73812	11.397	5.60658	3.63006	2.64476	2.70889	2.17892	2.14499	224.599	227.995	125.254	128.969	0.548546	0.565084	1.00055	1.10527	21.289	20.8472
(CML395/CML444)//CKDHL140805	5.2313	4.53828	75.4441	74.8121	1.7678	2.07562	76.2628	75.651	10.8775	16.6129	5.85787	4.18347	2.6084	2.53747	1.83579	1.63232	211.17	204.313	111.134	110.169	0.53568	0.544241	0.980032	0.983247	20.9677	19.6599
(CML395/CML444)//CKDHL140807	5.67683	5.6818	76.9831	76.8219	1.2487	1.19565	77.6925	77.6313	8.64547	6.36187	7.03715	6.79156	2.55655	2.30064	2.16709	2.14034	211.841	205.149	110.776	109.645	0.526984	0.530842	0.98618	1.01832	21.8369	22.8606
(CML395/CML444)//CKDHL140823	5.37676	4.98298	76.6835	76.4808	2.30599	2.85235	78.2734	78.392	10.7635	17.7033	7.57541	8.0548	2.71586	3.19747	2.50871	2.7141	220.412	220.436	117.593	118.449	0.534726	0.541129	0.954059	0.857885	21.097	20.2803
(CML395/CML444)//CKDHL140864	6.0672	6.71442	81.2861	82.3474	0.757716	0.340421	80.2967	81.1334	8.59541	5.10203	5.9704	4.42937	2.58971	2.45414	1.94926	1.81025	228.641	235.621	128.64	133.568	0.55595	0.576753	0.978058	0.971926	21.9276	23.1976
(CML395/CML444)//CKDHL140865	5.83986	6.05382	81.1767	81.9992	0.400663	-0.116549	80.1219	80.9047	8.58017	0.563004	3.8972	-0.0923594	2.60389	2.47223	1.94674	1.72131	220.095	219.973	126.104	129.194	0.578292	0.605426	0.98416	0.995818	21.7953	22.489
(CML395/CML444)//CKDHL140897	5.7112	5.74687	82.1802	83.2361	0.0745545	-0.632222	80.6453	81.6183	9.98667	15.4716	4.18951	0.54537	2.60004	2.45345	1.9061	1.64285	220.704	221.002	122.666	124.876	0.562756	0.582472	0.97387	0.949738	21.7133	22.2207
(CML395/CML444)//CKDHL140901	5.2979	4.80001	81.2412	82.081	1.29319	1.27	81.2432	82.4268	9.43458	9.49353	5.48061	3.40623	2.6831	2.98329	2.06281	1.92997	220.535	220.602	120.295	121.87	0.562843	0.582615	0.976272	0.962451	21.4074	21.2602
(CML395/CML444)//CKDHL140911	5.90707	6.18713	80.9225	81.6931	1.77624	2.03681	81.505	82.7932	10.3798	15.5849	5.2223	2.80671	2.56845	2.25169	1.89855	1.64543	231.506	238.564	132.24	137.071	0.569656	0.592854	0.986518	1.00902	21.9306	22.91
(CML395/CML444)//CKDHL140913	5.94116	6.27421	81.6718	82.6117	0.39071	-0.127392	80.5476	81.4921	8.4405	4.34283	4.5585	1.35861	2.60442	2.48125	1.91452	1.66001	227.527	232.005	128.527	132.276	0.561932	0.581427	1.02831	1.20625	21.3191	20.9807
(CML395/CML444)//CKDHL140944	6.26506	7.33464	82.1196	83.4324	0.947584	0.666553	81.7146	83.0876	9.03385	7.05901	5.41317	3.20677	2.52146	2.13487	1.94677	1.80762	231.796	241.313	131.039	137.365	0.559392	0.582657	1.00628	1.14461	21.5952	21.9838
(CML395/CML444)//CKDHL140959	5.89462	6.26981	81.6184	82.7871	0.627163	0.106424	80.5476	81.487	9.05762	6.77281	4.73293	1.70434	2.55177	2.27857	2.07846	1.99952	234.305	245.722	130.533	136.098	0.542618	0.555754	1.00179	1.1126	21.2741	20.7963
(CML395/CML444)//CKDHL141000	5.51379	5.24577	78.5681	78.8517	1.37239	1.40083	78.2396	78.3565	8.52739	2.93183	6.98825	6.67427	2.53934	2.22167	1.86342	1.67018	220.079	220.032	118.098	119.475	0.538779	0.549573	0.978595	0.973981	21.1009	20.1586
(CML395/CML444)//CKDHL141002	6.23288	7.15093	79.906	80.5753	1.3373	1.33931	79.879	80.5734	8.92068	6.62601	7.55219	7.93291	2.52131	2.13696	1.9588	1.83182	233.3	243.954	130.686	136.747	0.552531	0.571306	0.979804	0.984392	21.3899	21.2221
(CML395/CML444)//CKDHL141087	6.17473	6.99436	79.336	79.8399	0.856724	0.517459	78.9436	79.3852	8.86107	-2.09283	6.29465	4.9654	2.52716	1.98722	1.94069	1.70675	224.082	227.176	120.383	122.449	0.531028	0.536985	0.978217	0.973144	21.8184	22.7973
(CML395/CML444)//CKDHL141093	5.64726	5.58615	78.2081	78.3833	1.83978	2.1924	79.0685	79.5548	9.42732	10.253	8.00876	9.48483	2.56464	2.22982	1.6192	1.15492	225.608	229.897	122.463	125.235	0.535962	0.544869	0.966361	0.900722	21.588	21.9471
(CML395/CML444)//CKDHL141115	5.51169	5.25104	82.4295	83.8318	1.12001	0.974194	81.9435	83.748	9.73176	11.828	5.65197	3.31087	2.57151	2.26932	1.92606	1.67827	226.509	231.522	130.132	135.468	0.560239	0.583664	0.944939	0.77498	22.3584	24.7964
(CML395/CML444)//CKDHL141119	5.96112	6.40489	80.6304	81.5164	1.16728	1.03802	80.4043	81.5095	8.72574	5.45788	8.50663	10.7746	2.61043	2.52215	2.16964	2.1206	223.473	226.139	128.731	133.655	0.563722	0.589247	0.973497	0.946572	22.1541	24.0349
(CML395/CML444)//CKDHL141135	5.66205	5.61391	79.7696	80.3819	1.38063	1.4026	79.9412	80.8115	9.31917	10.0591	4.08783	1.1594	2.68842	2.94998	2.15086	2.13521	223.22	225.423	120.246	122.09	0.536272	0.544444	0.969409	0.919199	21.4522	21.3902
(CML395/CML444)//CKDHL141139	5.49935	5.25531	78.0211	78.1184	2.31407	2.87988	79.462	80.006	9.85765	12.4718	16.3476	27.4734	2.64436	2.73323	2.22388	2.19932	215.607	212.672	110.267	109.159	0.520675	0.520357	0.935116	0.765407	21.7671	22.3903
(CML395/CML444)//CKDHL141143	5.53623	5.33013	78.1184	78.2463	2.93585	3.9415	80.2766	81.1721	8.90523	8.28964	8.75353	10.6659	2.63965	2.70062	2.35334	2.43874	211.787	206.379	103.779	100.976	0.503624	0.495413	0.93799	0.779935	21.1904	20.5797
(CML395/CML444)//CKDHL141147	5.18644	4.52681	76.7594	76.5735	2.34334	2.92221	78.3801	78.5443	8.92609	6.20992	3.88511	-0.137927	2.68403	2.99926	2.76645	3.17984	209.41	202.332	106.333	104.13	0.50939	0.503777	0.962382	0.897731	20.7757	19.2699
(CML395/CML444)//CKDHL141358	5.26634	4.60481	77.9787	78.0771	2.11666	2.6698	79.1804	79.7033	8.95572	4.21391	6.75369	6.16423	2.52701	1.98621	1.89573	1.64452	222.286	223.849	119.055	120.575	0.53484	0.542927	0.986877	1.02465	21.518	21.6961
(CML395/CML444)//CKDHL141363	5.57453	5.41273	78.4997	78.7589	0.964244	0.712666	78.3003	78.4562	11.6086	23.1394	7.0186	6.85538	2.52957	1.99823	1.62914	1.16272	216.986	214.58	110.588	109.419	0.516549	0.513876	0.984647	1.00931	21.7498	22.547
(CML395/CML444)//CKDHL141367	5.66088	5.63652	78.0162	78.1548	1.53937	1.67443	78.6053	78.9099	8.76009	-5.01299	8.16855	9.87255	2.52677	1.97861	1.74589	1.38383	207.485	197.642	108.052	105.869	0.532684	0.540043	0.984393	1.0137	21.8481	22.9094
(CML395/CML444)//CKDHL141369	5.54716	5.34972	78.2972	78.5188	1.56799	1.72834	78.8354	79.2498	9.28033	9.47832	6.90728	6.58193	2.52615	1.97683	1.77966	1.42638	217.974	216.424	111.978	111.396	0.514625	0.511222	0.978242	0.975393	21.9842	23.4207
(CML395/CML444)//CKDHL141370	6.31246	7.35818	76.3182	75.9646	1.89611	2.29992	77.5378	77.3708	9.05088	6.49217	6.69523	6.01532	2.52942	1.99457	2.0134	1.8432	222.199	223.879	112.497	112.045	0.504997	0.495815	0.971536	0.93296	21.7883	22.6963
(CML395/CML444)//CKDHL141371	5.86854	6.18903	78.3736	78.6139	0.980894	0.719346	78.2092	78.3358	9.27682	7.9137	8.59614	11.0202	2.53143	2.01375	1.81251	1.47749	219.297	218.639	118.522	120.063	0.537118	0.547061	0.976033	0.963256	21.6632	22.2334
(CML395/CML444)//CKDHL141380	6.15151	6.7895	74.0783	73.2553	0.91733	0.687599	74.9122	74.0014	8.84524	8.25359	7.56282	7.81331	2.64291	2.73036	2.31285	2.41805	219.531	219.506	116.796	117.68	0.53254	0.538005	1.01958	1.1709	21.6087	21.8994
(CML395/CML444)//CKDHL141526	6.06673	6.56697	79.3333	79.722	0.956081	0.750123	79.1236	79.4652	9.00757	8.27364	7.71798	8.11305	2.64502	2.75429	2.55957	2.84215	210.454	204.297	115.549	115.949	0.560519	0.579331	1.00235	1.08728	21.2978	20.919
(CML395/CML444)//CKDHL141557	5.46586	5.14563	79.4667	79.9045	0.438197	-0.0669093	78.6347	78.8897	10.3559	17.3804	7.29826	7.44001	2.60669	2.49195	2.04661	1.89181	216.084	213.196	115.227	115.445	0.542741	0.553221	0.979363	0.975606	21.3093	20.9502
(CML395/CML444)//CKDHL141572	4.95256	3.98973	81.1097	81.9306	1.41529	1.46397	81.1691	82.3406	9.21279	8.8021	5.94486	4.41601	2.68386	2.99535	2.04524	1.88995	215.399	212.076	114.613	114.541	0.547552	0.560321	0.959582	0.884486	21.768	22.4083
(CML395/CML444)//CKDHL141585	5.7523	5.83569	79.9655	80.5054	1.30092	1.29315	80.0537	80.8055	7.67257	4.1193	5.73784	3.98489	2.64726	2.75545	2.19758	2.16283	223.783	225.911	120.653	122.298	0.541077	0.550504	1.01274	1.13127	20.9479	19.8013
(CML395/CML444)//CKDHL141591	5.35834	4.92985	81.0901	81.9055	1.14121	1.02898	80.8476	81.9002	9.48287	10.8781	6.89693	6.54199	2.60132	2.46173	2.05424	1.91092	216.69	214.37	113.709	113.557	0.536261	0.543559	0.978779	0.972827	21.836	22.6102
(CML395/CML444)//CKDHL141605	5.75384	5.87645	78.2626	78.4074	1.70196	1.94111	79.3546	79.7938	8.12058	4.41322	14.8634	22.2302	2.62532	2.62108	2.13052	2.09608	225.842	229.682	125.159	128.214	0.545782	0.557542	0.96352	0.901954	21.8439	22.6394
(CML395/CML444)//CKDHL141615	5.44367	5.12882	75.9494	75.5512	1.57447	1.71994	76.8021	76.435	10.7347	15.2415	5.14033	3.01497	2.6239	2.61991	2.17973	2.20502	214.146	210.433	115.575	115.97	0.541775	0.55177	0.966639	0.916931	21.3243	20.9907
(CML395/CML444)//CKDHL141674	5.79031	5.95981	77.1083	76.9624	2.12753	2.59125	78.6011	78.7593	9.10434	8.78718	4.66885	2.07833	2.60105	2.4751	2.27858	2.39575	218.848	218.587	119.2	120.679	0.544695	0.555762	0.962604	0.898704	21.0855	20.2492
(CML395/CML444)//CKDHL141682	5.81782	6.04478	78.5943	78.8909	1.18401	1.07752	78.6563	78.9814	9.31242	9.08615	7.10254	7.0956	2.56201	2.21114	2.02588	1.87389	217.523	215.408	119.737	121.606	0.549732	0.566915	0.973229	0.943896	21.7623	22.5966
(CML395/CML444)//CKDHL141683	5.60698	5.51225	78.6346	78.9436	1.36321	1.38208	78.978	79.4493	9.39706	9.31719	5.69099	3.38598	2.56036	2.19861	2.02497	1.8729	215.347	211.804	115.315	115.816	0.538537	0.549191	0.972191	0.941094	22.2545	24.4204
(CML395/CML444)//CKDHL141696	5.96784	6.43384	79.2432	79.7283	1.27308	1.223	79.3047	79.9146	7.94928	2.16383	5.70078	3.40556	2.53039	2.00551	1.91267	1.67289	217.459	215.345	116.52	117.3	0.535737	0.54457	0.97952	0.98221	22.0491	23.6471
(CML395/CML444)//CKDHL141729	5.65476	5.64164	80.4942	81.1422	1.01289	0.839228	79.8173	80.3823	11.0786	17.7464	5.90368	4.54023	2.70042	2.96714	2.25148	2.29794	223.455	225.858	121.819	123.971	0.539181	0.547937	0.967836	0.921252	21.2226	20.6798
(CML395/CML444)//CKDHL141730	5.68392	5.67641	79.2161	79.6404	1.21892	1.13996	79.2843	79.8293	9.49428	10.662	4.79417	2.55435	2.63217	2.6881	2.21053	2.22584	213.381	207.612	108.972	106.826	0.519812	0.517586	0.96313	0.880068	21.1543	20.29
(CML395/CML444)//CKDHL141765	5.2886	4.67869	80.2083	80.9717	0.818022	0.44585	79.4242	79.9689	11.641	26.7058	5.98019	4.45118	2.609	2.54523	1.97283	1.8492	229.531	237.112	128.419	133.304	0.55061	0.568453	0.951913	0.817274	21.2399	20.6711
(CML395/CML444)//CKDHL142040	5.80777	6.0317	79.2073	79.6713	1.04666	0.832612	79.0728	79.5615	8.51012	4.14029	7.37195	7.80379	2.52724	1.98322	1.9221	1.69656	226.652	231.855	126.232	130.318	0.546851	0.562473	0.984226	1.00755	21.6033	22.009
(CML395/CML444)//CKDHL142047	6.10102	6.80452	79.4517	79.9943	1.86708	2.24102	80.2292	81.2545	9.52905	10.2481	7.37544	7.82216	2.56611	2.23603	1.79204	1.45544	228.911	236.096	127.562	132.209	0.546275	0.561714	0.98443	1.01141	21.5542	21.833
(CML395/CML444)//CKDHL142065	5.64943	5.60243	78.1171	78.2684	1.69988	1.95887	78.8101	79.1879	9.35768	9.29404	6.07749	4.38519	2.60563	2.49175	1.77207	1.41118	222.544	224.307	119.113	120.733	0.531375	0.537659	0.954855	0.833302	22.0902	23.7978
(CML395/CML444)//CKDHL142183	5.91694	6.25841	78.5657	78.7709	1.50808	1.61205	79.0511	79.4117	10.6185	15.8758	4.37537	1.53069	2.67891	2.87924	2.33363	2.44913	234.425	243.965	128.073	132.02	0.537878	0.545994	0.965622	0.914608	21.0718	20.2001
(CML395/CML444)//CKDHL142184	5.63489	5.59208	77.1962	77.082	1.66048	1.85222	78.3528	78.4489	10.2522	14.0246	4.01259	0.802384	2.61123	2.56266	2.32057	2.41618	235.078	244.704	126.083	129.343	0.529655	0.533527	0.975302	0.959486	21.5376	21.6698
(CML395/CML444)//CKDHL142188	5.65642	5.66479	76.2526	75.9261	1.50948	1.61765	77.042	76.7459	7.81457	3.6227	4.82281	2.4001	2.62574	2.62925	2.29107	2.41008	216.359	214.554	116.891	117.947	0.541315	0.551399	0.979672	0.978137	21.0445	20.1196
(CML395/CML444)//CKDHL142198	5.27118	4.73481	76.5985	76.3553	1.46025	1.54078	77.191	76.9481	8.65999	5.8437	3.832	0.439287	2.64758	2.77123	2.62738	2.97131	206.051	197.174	111.885	111.352	0.549717	0.563444	0.979848	0.978888	20.8549	19.5198
(CML395/CML444)//CKDHL142220	5.66643	5.65095	78.1555	78.2604	1.24528	1.20317	78.3808	78.4925	10.4731	15.4291	5.06373	2.87076	2.58691	2.44676	2.1736	2.19388	229.476	235.833	124.003	126.866	0.534027	0.54032	0.982815	0.992876	21.2972	20.9101
(CML395/CML444)//CKDHL142222	5.65918	5.64502	76.6441	76.3981	1.4663	1.54853	77.0474	76.7246	9.55913	10.896	6.87042	6.45794	2.65955	2.78659	2.60515	2.85198	227.317	232.062	124.061	126.703	0.54175	0.551305	0.981421	0.987552	20.7286	19.1198
(CML395/CML444)//CKDHL142277	5.24956	4.67691	80.6513	81.3578	1.24071	1.19688	80.6294	81.6014	9.93302	14.6564	4.80028	1.90044	2.59983	2.45455	1.91558	1.67594	212.581	207.66	111.85	111.179	0.543965	0.554727	0.988224	1.01764	21.2996	20.9201
(CML395/CML444)//CKDHL142280	5.85397	6.07218	81.5165	82.4237	0.859724	0.595786	80.9212	81.9939	9.60076	11.2082	3.9093	-0.0773374	2.64152	2.72161	2.04752	1.90037	229.222	234.656	126.299	129.453	0.55621	0.572969	0.9822	0.990528	21.63	21.9602
(CML395/CML444)//CKDHL142281	6.04484	6.5077	79.3404	79.7403	0.912403	0.678358	79.0343	79.4173	8.3199	4.89647	4.47239	1.15467	2.64409	2.73685	2.05521	1.91487	226.386	230.142	127.671	131.169	0.563156	0.583085	0.973562	0.947983	21.3814	21.1712
(CML395/CML444)//CKDHL142302	5.49169	5.26589	76.491	76.2136	2.18345	2.67312	77.6904	77.5766	9.54803	10.6205	13.4613	19.4634	2.62154	2.61177	2.37739	2.58936	218.322	217.392	116.418	117.177	0.525684	0.527614	0.953721	0.855642	20.7236	19.1004
(CML395/CML444)//CKDHL142307	5.77075	5.89754	78.5532	78.7565	1.16746	1.08476	78.9223	79.2014	10.0642	12.8642	17.5325	27.4813	2.66543	2.88074	2.4296	2.62756	217.523	216.204	117.133	118.052	0.538035	0.546056	0.986094	1.00961	21.5419	21.6893
(CML395/CML444)//CKDHL142346	5.92798	6.24868	80.3366	80.9583	1.61036	1.77126	80.4881	81.2439	9.63817	10.564	4.83903	2.42998	2.66267	2.86557	2.35772	2.48763	222.633	224.428	122.008	124.231	0.542472	0.552739	0.965978	0.914098	21.5526	21.711
(CML395/CML444)//CKDHL142389	6.19419	7.02557	76.3181	75.9673	1.8467	2.18775	77.3606	77.0943	8.68548	3.29544	7.09586	7.06832	2.52773	1.98782	1.63576	1.17567	219.825	219.433	114.17	114.2	0.519928	0.519629	0.976855	0.96892	21.6845	22.309
(CML395/CML444)//CKDHL142405	5.49759	5.20092	79.4842	80.0464	0.942909	0.671194	79.1309	79.6889	8.62289	0.995124	6.32835	5.06892	2.56625	2.23927	1.77701	1.41307	230.182	237.886	127.322	131.641	0.540485	0.552077	0.957854	0.852469	21.7287	22.4717
(CML395/CML444)//CKDHL142414	5.59954	5.49025	76.4301	76.108	0.54245	-0.103104	76.4184	75.6491	8.57358	3.55331	6.67198	5.95024	2.52628	1.98093	1.92671	1.69382	232.855	243.138	130.519	136.123	0.544325	0.558306	0.993145	1.06381	21.2036	20.5342
(CML395/CML444)//CKDHL142418	5.66283	5.66131	78.2047	78.3831	1.38797	1.42776	78.5345	78.7925	8.82299	6.31577	6.15795	4.61541	2.60705	2.50129	1.99714	1.83182	220.39	220.864	116	116.722	0.52406	0.525952	0.981707	0.995768	21.9619	23.334
(CML395/CML444)//CKDHL142437	5.53846	5.31297	80.3898	81.2054	1.42859	1.49396	80.1467	80.9577	9.11853	5.48977	7.15059	7.0476	2.54076	2.23112	1.97235	1.84807	236.783	249.967	130.671	136.708	0.540794	0.552573	0.963373	0.885931	20.7752	18.9476
(CML395/CML444)//CKDHL142506	5.66935	5.70472	76.0903	75.6677	2.1384	2.69237	77.5822	77.4132	8.63631	5.54494	7.1517	7.21906	2.48426	1.7052	1.7969	1.46388	222.349	224.451	114.968	115.383	0.516515	0.513941	0.993528	1.06695	21.7951	22.732
(CML395/CML444)//CKDHL142549	5.5147	5.25706	77.4109	77.3722	1.22834	1.14588	77.1857	76.9265	8.15151	4.02706	6.90014	6.48208	2.62714	2.62604	2.02113	1.92245	207.43	197.344	117.4	118.479	0.570054	0.599545	0.995005	1.07519	21.131	20.2602
(CML395/CML444)//CKDHL142571	5.39269	4.93805	76.4105	76.059	1.73507	2.0164	77.291	77.0415	8.27128	5.86201	7.13358	7.01538	2.59031	2.4587	2.17054	2.14916	214.886	210.764	114.423	114.464	0.541273	0.553114	0.969082	0.918481	21.4239	21.3465
(CML395/CML444)//CKDHL142607	4.94305	3.76614	77.1897	77.0869	1.81939	2.16625	78.0434	78.1078	9.37145	9.75426	5.14566	2.61922	2.64314	2.69832	2.1923	2.16346	205.587	194.007	102.61	98.7689	0.51252	0.507638	0.974769	0.950233	21.3843	21.208
(CML395/CML444)//CKDHL142637	5.42682	5.08127	75.1935	74.6214	2.45617	3.10132	77.0967	76.7571	9.52731	10.5427	9.04676	10.7244	2.66078	2.78928	2.44918	2.60207	214.912	211.827	109.182	107.916	0.516329	0.514094	0.952353	0.849397	21.5712	21.7705
(CML395/CML444)//CKDHL142638	5.52705	5.35206	76.7222	76.4825	1.35702	1.38363	77.2624	77.0194	9.13746	8.89799	7.01629	6.7103	2.65954	2.85165	2.23974	2.33601	213.956	210.755	116.488	117.463	0.542638	0.553123	0.990247	1.03007	21.4871	21.5101
(CML395/CML444)//CKDHL142654	5.02734	4.17734	77.2506	77.1697	2.84907	3.79761	79.4389	79.9821	9.93014	13.6738	10.3341	14.1499	2.76008	3.48697	2.63219	2.93378	214.026	210.051	110.233	109.145	0.516769	0.51476	0.949895	0.836016	21.0878	20.2504
(CML395/CML444)//CKDHL142657	5.92113	6.27578	77.3604	77.2863	1.26968	1.24277	77.7603	77.6602	8.04422	4.4808	3.70767	0.228574	2.62958	2.64247	2.12037	2.11134	237.331	248.51	132.299	137.148	0.544814	0.555848	0.980832	0.985105	21.2112	20.6398
(CML395/CML444)//CKDHL142658	5.66682	5.66302	75.0598	74.451	1.74512	1.99818	76.1883	75.524	9.1652	8.66175	8.93692	10.5158	2.6043	2.53424	1.96524	1.9032	221.711	222.94	115.102	115.377	0.526454	0.528965	0.952152	0.849002	21.5151	21.5998
(CML395/CML444)//CKDHL142665	5.55258	5.40177	74.2113	73.4015	1.29006	1.27276	74.9297	73.9294	9.78219	11.5005	6.63663	5.98677	2.65737	2.78189	2.10725	2.13359	226.275	230.755	118.794	120.324	0.525233	0.527299	0.976354	0.96197	20.8708	19.5697
(CML395/CML444)//CKDHL142745	5.76167	5.86492	81.7694	82.7286	0.659513	0.282691	80.9716	82.0569	9.56777	10.5048	4.24905	0.668578	2.56339	2.21475	1.77788	1.43127	226.276	229.886	128.622	132.35	0.566924	0.588661	1.00373	1.09029	21.5795	21.8089
(CML395/CML444)//CKDHL142755	6.33637	7.40677	81.059	82.0438	0.872286	0.541921	80.7008	81.6842	8.56202	0.845936	4.74977	1.71935	2.52269	2.13828	1.96939	1.83775	227.151	232.58	126.541	130.581	0.549239	0.565681	0.989264	1.03896	21.7685	22.6215
(CML395/CML444)//CKDHL142757	5.9944	6.37897	82.9756	84.2229	1.17405	1.08666	82.6486	84.3515	9.50733	10.1714	8.58479	10.2782	2.6424	2.72443	1.91582	1.66211	224.524	227	114.152	113.765	0.541454	0.550965	1.01343	1.13803	21.2517	20.7788
(CML395/CML444)//CKDHL142803	5.70908	5.75248	80.1174	80.8438	1.12713	0.983578	80.2564	81.0986	8.76057	4.67053	5.77211	4.00765	2.54596	2.2507	1.98089	1.85974	233.374	243.965	128.302	133.146	0.541064	0.553345	0.97434	0.949227	21.8818	23.0341
(CML395/CML444)//CKDHL142819	6.16269	6.77765	80.976	81.759	-0.2342	-1.11389	79.2214	79.69	9.03522	5.81755	6.7561	6.20651	2.52797	1.98865	1.90231	1.65653	230.721	237.324	133.772	138.988	0.577035	0.603653	1.05278	1.32228	21.216	20.6598
(CML395/CML444)//CKDHL142821	5.65102	5.62879	80.8512	81.7971	1.12126	0.965981	80.7145	81.7285	9.12046	8.34326	5.01904	2.32902	2.5603	2.31248	1.97557	1.85499	226.461	231.838	130.23	135.822	0.561366	0.585666	0.988788	1.03504	21.666	22.2461
(CML395/CML444)//CKDHL142824	5.93412	6.25846	82.1471	83.1996	1.96485	2.33487	82.8622	84.6414	8.37517	5.13245	3.90836	-0.0731936	2.60693	2.49777	1.90684	1.65338	231.221	238.031	131.159	135.84	0.57042	0.593728	0.952951	0.850695	21.9628	23.0103
(CML395/CML444)//CKDHL142908	6.41733	7.61088	80.8822	81.826	1.00656	0.763035	80.3584	81.2263	9.34174	9.35842	9.88127	13.1133	2.5196	2.12928	1.9514	1.81204	236.431	249.327	132.946	139.276	0.546479	0.561714	0.982318	0.997251	21.7152	22.4217
(CML395/CML444)//CKDHL143094	5.51807	5.25179	81.0854	82.0959	1.17922	1.06638	80.8583	82.1635	9.46773	9.78473	6.60014	5.78507	2.56689	2.24483	1.89995	1.63828	224.617	228.018	126.947	131.199	0.557273	0.578828	0.967385	0.907997	22.233	24.3338
(CML395/CML444)//CKDHL143106	5.99906	6.43051	80.8047	81.5145	0.713695	0.371661	80.2046	80.971	9.06323	8.13252	3.70828	0.197619	2.62352	2.62007	2.11526	2.09934	228.843	234.642	125.228	128.25	0.542974	0.55326	0.971437	0.939069	21.5936	21.8406
(CML395/CML444)//CKDHL143107	5.66801	5.65691	75.0747	74.305	1.73809	2.01292	76.2058	75.3465	9.62518	11.0465	4.5821	2.14163	2.68551	2.94048	2.11285	2.08828	217.985	216.246	108.659	106.626	0.505377	0.494762	0.970128	0.924286	21.171	20.3526
(CML395/CML444)//CKDHL143108	5.50841	5.22035	74.8472	74.0308	1.3305	1.31699	75.4578	74.2934	9.22928	9.13012	4.96692	2.88835	2.63731	2.71704	2.07022	2.0235	220.499	220.536	105.709	102.644	0.488538	0.467961	0.973085	0.944136	20.809	19.0154
(CML395/CML444)//CKDHL143113	5.46571	5.09611	75.6714	75.0852	2.07051	2.59845	77.1481	76.75	9.14335	8.80067	3.84781	0.687613	2.64902	2.76929	2.05831	1.99004	207.13	196.358	104.331	100.632	0.516771	0.512861	0.971812	0.931453	20.9756	19.6388
(CML395/CML444)//CKDHL143119	5.91989	6.26818	76.5596	76.2278	1.99851	2.48191	77.8057	77.7031	9.07233	8.24775	5.35801	3.68492	2.6128	2.60104	2.15346	2.13626	212.43	205.442	109.461	107.408	0.50493	0.494042	0.963545	0.883608	21.0914	20.0533
(CML395/CML444)//CKDHL143120	5.68877	5.70568	73.7263	72.8098	1.5112	1.62954	76.5238	76.0706	8.68933	7.11837	3.53466	-0.153635	2.69732	2.95722	2.12676	2.10229	220.291	220.613	112.693	112.474	0.511762	0.507587	0.977809	0.969454	20.7831	19.2901
(CML395/CML444)//CKDHL143127	5.83107	6.0542	79.0757	79.4633	1.39608	1.44319	79.3208	79.8843	9.02037	7.82139	4.14333	1.27783	2.59416	2.51677	1.90997	1.77494	210.821	203.166	112.848	112.105	0.541679	0.55256	0.982175	0.993214	21.1899	20.4159
(CML395/CML444)//CKDHL143132	5.49654	5.25393	75.6767	75.2166	2.39031	3.00384	77.4792	77.2827	10.4151	15.6108	3.59433	0.000675882	2.66302	2.80047	2.10752	2.08914	211.828	206.571	107.843	106.061	0.516242	0.513794	0.971065	0.939348	20.5754	18.4911
(CML395/CML444)//CKDHL143138	5.73154	5.84725	74.216	73.416	2.31005	2.87119	75.8899	75.2109	8.62341	5.50901	3.78982	0.375634	2.66732	2.82071	2.16794	2.20135	221.043	222.316	111.419	110.876	0.509757	0.504159	0.988946	1.02128	21.2622	20.8091
(CML395/CML444)//CKDHL143141	5.75268	5.85222	77.1251	76.9932	1.76726	2.02521	78.0871	78.0981	9.428	9.89583	6.90636	6.49918	2.61915	2.60607	2.18219	2.2345	223.725	226.367	123.671	126.381	0.548199	0.561255	0.998293	1.06584	21.2397	20.7301
(CML395/CML444)//CKDHL143157	5.47377	5.19562	76.7924	76.6154	2.26316	2.79392	78.3091	78.4534	10.3131	14.2981	9.24266	11.732	2.68336	2.99097	2.32824	2.38624	222.15	223.268	112.246	111.682	0.508818	0.502952	0.957378	0.876168	21.6152	21.9106
(CML395/CML444)//CKDHL143158	5.42097	5.09216	77.8752	77.9586	2.55674	3.25006	79.5894	80.203	10.4769	14.0832	8.9529	11.1172	2.64786	2.75539	2.24031	2.23497	220.144	220.119	108.17	106.594	0.496689	0.485271	0.941783	0.802657	21.2194	20.6789
(CML395/CML444)//CKDHL143160	5.42533	5.08997	76.6647	76.4564	1.87956	2.2012	77.7495	77.6958	10.5966	15.5095	6.70755	6.11986	2.64788	2.75777	2.49165	2.67152	212.608	207.552	102.359	99.0544	0.494249	0.481347	0.951909	0.84712	21.3125	20.9601
(CML395/CML444)//CKDHL143163	5.39439	5.03382	77.0171	76.8745	1.79259	2.05232	77.9497	77.9287	11.2374	18.0442	12.239	18.3795	2.64389	2.73205	2.32004	2.38128	218.631	217.674	110.852	109.884	0.512777	0.508546	0.942351	0.801552	20.9759	19.9
(CML395/CML444)//CKDHL143166	5.19977	4.57037	77.4239	77.3939	2.8081	3.6464	79.481	80.0433	9.20437	8.51648	6.03821	4.63983	2.6059	2.49276	2.16586	2.11488	211.74	206.161	105.952	103.63	0.508673	0.502548	0.95551	0.863587	21.5264	21.6396
(CML395/CML444)//CKDHL143168	5.45343	5.14983	77.1391	77.0568	2.91279	3.80681	79.3347	79.8618	8.40192	5.88257	5.36014	3.13145	2.64385	2.72947	2.35084	2.42912	212.234	207.034	100.477	96.7632	0.484547	0.46723	0.981508	0.986303	21.3603	21.119
(CML395/CML444)//CKDHL143174	5.35704	4.92532	76.1732	75.8574	2.20656	2.70605	77.6606	77.5747	8.77615	5.66498	7.79575	8.52882	2.67782	2.95133	2.18318	2.12725	219.687	219.119	110.917	109.914	0.509953	0.504511	0.945668	0.817041	21.4542	21.4098
(CML395/CML444)//CKDHL143185	5.5352	5.34564	78.2747	78.4421	1.5463	1.67936	78.8225	79.1629	9.81378	12.1677	13.3857	20.9081	2.64368	2.72925	2.59313	2.85183	215.276	211.831	108.793	107.165	0.513113	0.509162	0.969718	0.932116	21.6572	22.0501
(CML395/CML444)//CKDHL143201	5.76203	5.85006	73.9318	72.8583	2.04604	2.5539	75.4972	74.3744	9.91204	12.5864	9.08467	11.036	2.67055	2.8687	2.04173	1.96581	213.751	208.185	100.236	95.1836	0.484555	0.461538	0.961269	0.868124	20.9535	19.5523
(CML395/CML444)//CKDHL143552	5.51252	5.2454	78.5125	78.794	2.34108	3.04379	79.9146	80.8074	9.2525	8.37745	7.1619	7.23874	2.48616	1.72007	1.75565	1.3822	215.582	211.716	109.728	108.215	0.509706	0.503251	1.00366	1.1238	21.6707	22.2481
(CML395/CML444)//CKDHL143564	5.78823	5.98639	81.0794	82.0934	2.0551	2.55432	81.8682	83.626	10.2275	16.0983	9.23966	12.6892	2.48987	1.74208	1.93492	1.70274	232.517	242.649	125.007	128.854	0.525119	0.527998	0.973334	0.9461	22.069	23.7332
(CML395/CML444)//CKDHL143572	5.69877	5.74308	77.6786	77.7106	1.45117	1.53838	78.1246	78.2119	8.28579	4.10077	8.1393	9.80708	2.49169	1.75434	1.75346	1.38324	219.897	219.62	116.812	117.72	0.529856	0.535354	0.976879	0.965405	21.6783	22.2842
(CML395/CML444)//CKDHL143573	5.75097	5.89415	77.8125	77.874	2.27332	2.93494	79.226	79.7813	9.61611	13.4785	7.31316	7.63729	2.52994	2.00572	1.86818	1.58608	225.124	229.424	120.313	122.485	0.532535	0.539402	0.964673	0.892223	21.6279	22.0971
(CML395/CML444)//CKDHL143575	5.83533	6.10777	77.1454	77.0124	1.36351	1.39053	77.6068	77.4413	8.84972	2.89051	7.09246	7.06343	2.52335	1.95781	1.60865	1.14219	217.247	215.099	117.47	118.669	0.539451	0.550457	0.977917	0.969816	21.5045	21.6355
(CML395/CML444)//CKDHL143576	6.32007	7.37008	76.251	75.8789	1.70505	1.96725	77.1891	76.8622	9.21012	6.66885	5.65943	3.32491	2.52449	1.96693	1.9082	1.65368	225.87	230.603	122.755	125.766	0.533484	0.541357	0.984944	1.01372	21.245	20.6846
(CML395/CML444)//CKDHL143580	6.13108	6.86124	77.1092	76.9684	1.41577	1.47661	77.6174	77.4586	10.6449	23.7352	6.99341	6.81979	2.48882	1.74049	1.90332	1.65607	223.397	226.105	114.031	113.997	0.513143	0.508504	0.971108	0.931536	21.5761	21.9088
(CML395/CML444)//CKDHL143586	5.9244	6.3394	78.1448	78.3268	1.68106	1.91982	78.8092	79.2195	9.30275	8.61102	12.4357	21.0655	2.52814	1.98821	1.91736	1.67452	225.873	230.533	114.69	114.928	0.506798	0.498507	0.978991	0.977064	21.6204	22.0722
(CML395/CML444)//CKDHL143587	6.04323	6.6408	76.8047	76.5819	1.55766	1.70646	77.522	77.321	8.49521	4.24849	5.62835	3.224	2.52596	1.98261	1.88951	1.63326	225.179	229.342	114.427	114.631	0.506654	0.498227	0.97732	0.970529	21.6909	22.3338
(CML395/CML444)//CKDHL143605	5.88367	6.17006	78.5417	78.7307	1.24141	1.1963	78.6927	78.8824	8.89584	6.99094	4.1893	1.13284	2.66256	2.86833	2.5033	2.7715	227.795	233.133	119.566	121.188	0.521505	0.521649	0.986828	1.01434	20.9633	19.851
(CML395/CML444)//CKDHL143609	6.09318	6.62051	78.8173	79.0694	1.61237	1.7887	79.4298	79.9213	9.11966	8.48853	4.12579	1.03353	2.64269	2.71138	2.533	2.76282	231.787	239.268	126.685	129.988	0.540405	0.54942	0.964626	0.907327	20.9514	19.8201
(CML395/CML444)//CKDHL143625	6.11273	6.69464	78.696	78.9354	1.47623	1.56202	79.0894	79.474	8.89744	6.8156	3.57561	-0.0649043	2.59068	2.4621	2.02895	1.96058	236.79	247.617	126.632	130.043	0.52599	0.5281	1.00513	1.09968	21.4433	21.3793
(CML395/CML444)//CKDHL144168	5.81973	6.03222	75.6461	75.0466	2.01078	2.47915	77.0192	76.5331	9.07757	9.24083	13.0564	18.8614	2.57693	2.43717	1.96584	1.86836	218.585	217.213	112.589	111.841	0.52042	0.518864	0.961768	0.873789	21.2352	20.5787
(CML395/CML444)//CKDHL144170	5.91576	6.29784	74.2257	73.2118	1.44217	1.52029	75.1059	73.7628	8.92288	8.11203	7.52398	7.93892	2.6308	2.68734	2.42041	2.5567	221.081	221.824	111.028	109.776	0.507599	0.498257	0.960564	0.864082	20.8984	19.3517
(CML395/CML444)//CKDHL144192	5.75181	5.8664	75.4542	74.805	3.40244	4.86138	78.4934	78.6855	9.04381	7.20377	5.1922	3.33502	2.6147	2.61319	2.13011	2.09813	223.265	225.398	102.786	98.6951	0.473567	0.444109	0.955741	0.841239	21.6753	22.2038
(CML395/CML444)//CKDHL144202	5.16714	4.32721	79.8907	80.5013	2.29718	2.96786	81.1442	82.4928	9.12159	8.89719	8.59882	10.0722	2.59401	2.51526	2.10697	2.08081	203.207	189.524	108.628	106.438	0.548741	0.563724	0.982028	0.991764	21.3571	21.04
(CML395/CML444)//CKDHL144212	5.58395	5.41506	78.3099	78.4699	1.40969	1.46228	78.7184	78.9971	10.2278	15.5881	11.2567	15.3221	2.59563	2.51958	2.04588	1.97066	218.153	216.321	121.847	124.09	0.556904	0.57689	0.975577	0.954239	21.2602	20.6779
(CML395/CML444)//CKDHL144220	5.71601	5.76458	79.8984	80.5297	0.932687	0.64655	79.5944	80.2924	NA	NA	11.9542	16.6704	2.57817	2.44232	2.17706	2.17604	204.653	192.049	106.964	104.203	0.530835	0.53536	0.969809	0.922029	21.5641	21.8027
(CML395/CML444)//CKDHL144223	5.63824	5.53218	81.1002	82.0776	1.14353	1.01106	80.8348	82.0883	8.87058	7.10378	12.7824	18.3288	2.59891	2.53565	2.22402	2.25192	215.702	211.82	118.682	119.916	0.545687	0.559139	0.982969	1.00239	21.2273	20.5534
(CML395/CML444)//CKDHL144224	5.52771	5.26248	77.6127	77.5886	1.00728	0.755849	77.5805	77.3561	9.09753	7.87211	6.73635	6.39316	2.6282	2.67381	2.13232	2.10364	207.366	197.012	107.425	104.882	0.528223	0.531261	0.959244	0.857026	21.1514	20.2779
(CML395/CML444)//CKDHL144225	5.11517	4.18742	79.1761	79.5986	1.5826	1.75512	79.7001	80.4408	9.64039	13.1351	5.72439	4.3817	2.61157	2.59693	2.22963	2.24709	204.321	191.45	108.418	106.151	0.538835	0.548241	0.964161	0.88796	21.5161	21.6165
(CML395/CML444)//CKDHL144230	5.56376	5.35286	78.4593	78.6797	1.51448	1.63965	78.9374	79.3405	11.6723	18.7512	8.30886	9.50693	2.55504	2.33159	2.13649	2.12484	203.065	189.28	104.492	101.047	0.525899	0.527848	0.971351	0.930978	21.3929	21.1767
(CML395/CML444)//CKDHL144244	5.50816	5.23517	80.6782	81.5255	1.86255	2.23852	81.365	82.8449	9.01799	6.45249	7.90345	8.68519	2.59537	2.52048	2.12382	2.09831	214.558	209.825	108.543	106.324	0.510975	0.503621	0.970686	0.927127	21.3947	21.1886
(CML395/CML444)//CKDHL144253	5.19629	4.39064	79.4164	79.92	2.16389	2.75709	80.563	81.7167	9.49703	10.852	9.60266	12.0604	2.61404	2.60705	2.14815	2.12546	209.676	200.861	111.34	110.007	0.536555	0.544473	0.95765	0.847662	21.6167	22.0129
DK8031	5.04796	4.66263	73.4926	72.987	2.60472	2.84093	75.035	74.5343	10.2137	11.1521	8.90405	9.81043	2.60796	2.60773	2.19493	2.22178	221.875	222.353	112.861	112.689	0.512788	0.51024	0.94418	0.884667	20.3117	18.999
Duma43	4.99399	4.57467	70.3954	69.496	1.9946	2.12455	71.9323	70.8531	10.61	12.053	10.0461	11.5821	2.677	2.7906	2.35744	2.4287	222.686	223.502	107.357	106.383	0.49294	0.483745	0.948902	0.895949	20.3933	19.1707
H517	5.43239	5.26902	77.1023	77.0506	2.44309	2.64769	79.0574	79.2876	9.46241	10.0946	8.36449	8.97882	2.58795	2.55454	2.42988	2.51422	234.252	239.171	129.071	131.149	0.545412	0.553643	0.984155	0.987798	21.4996	21.5023
Pioneer3253	5.26044	4.97171	77.7929	77.8375	1.82338	1.93559	78.2028	78.2944	11.2579	12.8056	4.80077	3.38498	2.63757	2.68611	2.33169	2.37876	221.586	221.824	114.171	114.082	0.519472	0.519025	0.932423	0.847154	20.7529	19.8858
WE1101	5.59841	5.53156	76.0716	75.8963	1.86748	1.97255	76.7721	76.5844	9.85938	10.5238	9.29265	10.4148	2.57924	2.53279	2.14908	2.1682	219.438	219.056	110.286	109.755	0.507924	0.503792	0.963234	0.933589	21.306	21.0903
WH505	6.10586	6.3419	81.2012	81.6727	0.773087	0.688695	80.8331	81.3932	7.99112	7.74388	4.10075	2.37061	2.53751	2.42276	2.08792	2.09081	236.367	242.047	126.893	128.687	0.531684	0.535381	0.97159	0.954807	22.0385	22.6372
Min	4.84803	3.48885	70.3954	69.496	-0.55942	-1.90327	71.9323	69.3072	7.67257	-7.03932	3.24125	-0.720772	2.44816	1.47397	1.58723	1.0891	195.778	176.08	90.0365	81.6506	0.452683	0.410495	0.932423	0.765407	20.3117	18.1399
Max	6.62898	8.18907	84.5025	86.0923	3.40244	4.86138	83.3255	85.2562	13.1125	27.5696	20.8218	33.9856	2.81327	3.70773	3.15387	3.70566	241.244	257.663	138.64	146.869	0.578292	0.605426	1.12674	1.67122	22.4625	25.1835
Statistic	BLUP_GY	BLUE_GY	BLUP_AD	BLUE_AD	BLUP_ASI	BLUE_ASI	BLUP_SD	BLUE_SD	BLUP_ER	BLUE_ER	BLUP_HC	BLUE_HC	BLUP_TLB	BLUE_TLB	BLUP_GLS	BLUE_GLS	BLUP_PH	BLUE_PH	BLUP_EH	BLUE_EH	BLUP_EPO	BLUE_EPO	BLUP_EPP	BLUE_EPP	BLUP_MOI	BLUE_MOI
Heritability	0.438915	NA	0.813893	NA	0.639401	NA	0.771071	NA	0.40569	NA	0.552459	NA	0.269414	NA	0.726702	NA	0.613743	NA	0.789514	NA	0.677566	NA	0.213803	NA	0.317478	NA
Genotype Variance	0.251973	NA	5.73535	NA	0.631521	NA	4.72554	NA	3.16318	NA	16.6416	NA	0.0190405	NA	0.13543	NA	123.056	NA	109.585	NA	0.000748547	NA	0.00139316	NA	0.433136	NA
GenxLoc Variance	0.630799	NA	3.27797	NA	0.392122	NA	4.62936	NA	3.25907	NA	50.1098	NA	0.105846	NA	0.119833	NA	198.767	NA	67.7952	NA	0.0011707	NA	0.00712716	NA	2.12287	NA
Residual Variance	1.95949	1.96119	6.55864	6.55911	2.7773	2.77824	7.57727	7.57673	58.3559	61.0584	61.5546	61.5783	0.201374	0.201301	0.167794	0.167027	376.914	377.288	156.567	156.405	0.00122071	0.00121749	0.0267291	0.0267124	5.06593	5.07752
Grand Mean	5.66544	5.66544	77.7509	77.7509	1.35765	1.35765	78.1348	78.1348	9.37937	9.37937	7.11208	7.11208	2.62572	2.62572	2.20384	2.20384	219.993	219.993	114.511	114.511	0.522837	0.522837	0.978379	0.978379	21.4507	21.4507
LSD	1.08844	1.75412	3.12616	3.53202	1.41226	1.83849	3.30628	3.93693	4.43659	11.141	8.26915	12.328	0.343705	0.777056	0.625893	0.792882	20.3691	27.1752	14.55	16.7334	0.0461684	0.0581108	0.0940157	0.232101	1.55027	2.97162
CV	24.708	24.7188	3.29383	3.29395	122.75	122.771	3.52299	3.52287	81.4458	83.3104	110.315	110.336	17.0904	17.0873	18.5869	18.5444	8.82493	8.82931	10.9271	10.9214	6.68252	6.67368	16.7103	16.7051	10.4927	10.5047
n Replicates	2	2	2	2	2	2	2	2	2	2	2	2	2	2	2	2	2	2	2	2	2	2	2	2	2	2
n Environments	5	5	5	5	5	5	6	6	7	7	6	6	4	4	4	4	5	5	5	5	5	5	4	4	5	5
Genotype significance	1.0533e-17	0	3.13064e-178	0	9.11123e-61	0	4.48503e-113	0	0.000192236	1.14692e-06	6.8434e-31	0	0.00565191	0	7.6751e-41	0	5.27767e-49	0	3.46618e-139	0	2.91003e-71	0	0.000451171	0.0086224	4.88699e-09	0
GenxEnv significance	1.61296e-44	1.01898e-43	5.33871e-89	4.02013e-89	1.53974e-19	3.2263e-19	1.00787e-122	1.95741e-122	0.0189841	0.769061	8.8577e-160	2.8401e-161	1.42759e-43	5.80033e-39	1.12954e-67	2.23563e-67	1.52737e-85	1.80859e-84	1.57354e-60	9.90131e-60	3.20321e-178	3.6137e-178	8.78354e-24	1.0373e-25	2.00636e-61	1.75811e-61

## Sheet: Table S3_Ind_Loc_BLUEs
	Supplementary Table S3: Estimation of BLUEs and BLUPs for test cross hybrids and commercial checks for grain yield and other traits at each location
Location	Genotype	BLUP_GY	BLUE_GY	BLUP_AD	BLUE_AD	BLUP_ASI	BLUE_ASI	BLUP_SD	BLUE_SD	BLUP_PH	BLUE_PH	BLUP_EH	BLUE_EH	BLUP_EPO	BLUE_EPO	BLUP_EPP	BLUE_EPP	BLUP_MOI	BLUE_MOI	BLUP_ER	BLUE_ER	BLUP_HC	BLUE_HC	BLUP_TLB	BLUE_TLB	BLUP_GLS	BLUE_GLS	BLUP_RUST	BLUE_RUST	BLUP_EA	BLUE_EA	BLUP_PA	BLUE_PA	BLUP_MSV	BLUE_MSV	BLUP_RL	BLUE_RL	BLUP_SL	BLUE_SL
Embu	(CKDHL0089/CKDHL0333)//CKDHL140148	4.24444	3.42913	79.638	77.6129	4.49958	5.5	84.5164	83.2191	169.209	143.754	72.4746	63.1332	0.443027	0.439538	0.962648	0.779428	23.7199	21.75	9.36534	10.638	3.08419	-0.319559	1.94146	2.05005	2.36426	2.53893	NA	NA	3.31308	3.54182	3.39418	4.04273	0.0132842	0.00513785	1.204	0.0372758	1.72354	-0.127905
Embu	(CKDHL0089/CKDHL0333)//CKDHL140153	4.64241	4.39448	83.4732	83.5243	3.51633	3.5	87.0058	87.0788	193.192	193.358	89.0716	89.4426	0.457124	0.457473	0.962648	0.904204	23.5627	21.45	NA	NA	7.27899	10.2682	1.86935	1.9479	2.26094	2.72092	NA	NA	3.31419	3.4715	3.2959	3.48598	0.0132842	0.000558788	1.19135	0.020311	2.39464	7.74923
Embu	(CKDHL0089/CKDHL0333)//CKDHL140157	4.42823	3.84277	87.503	90.0351	2.76759	2	89.7888	92.086	190.051	182.618	86.3915	83.8237	0.456924	0.457219	0.962648	0.988759	25.3183	24.8	8.9585	5.78934	4.26771	3.46503	2.5015	2.94013	2.14244	2.11158	NA	NA	3.29417	3.44784	3.1856	2.94501	0.0132842	-0.0241031	1.21027	0.165775	1.71566	-0.270055
Embu	(CKDHL0089/CKDHL0333)//CKDHL140163	3.74737	2.22482	86.3475	88.5184	3.98683	4.5	89.9919	92.7364	178.318	161.743	69.7376	59.4855	0.382011	0.361913	0.962648	0.859978	25.6327	25.4	NA	NA	3.07518	-0.157845	2.2228	2.4736	2.19297	2.17148	NA	NA	3.38186	3.93813	3.28664	3.45887	0.0132842	0.00554999	1.2093	0.0614746	1.73741	-0.0954988
Embu	(CKDHL0089/CKDHL0333)//CKDHL140164	4.96233	4.96924	83.5595	84.0604	3.2405	3	86.5815	86.9691	196.599	192.481	95.6454	96.4345	0.493684	0.503986	0.962648	0.903662	25.5541	25.25	NA	NA	3.42613	1.0253	1.65388	1.55141	1.24909	1.0591	NA	NA	3.28215	3.44109	3.37493	3.94376	0.0132842	-0.01652	1.20976	0.161091	1.74859	0.208377
Embu	(CKDHL0089/CKDHL0333)//CKDHL140165	4.51117	4.0823	88.0836	91.0466	3.7465	4	91.3687	94.9142	179.037	164.472	77.8383	71.832	0.440325	0.436102	0.962648	1.01198	25.3445	24.85	NA	NA	2.95058	-0.388461	2.23885	2.50466	2.23835	2.22984	NA	NA	3.22045	3.01359	3.30455	3.5592	0.0132842	0.00466743	1.2118	0.0546549	1.72495	-0.419374
Embu	(CKDHL0089/CKDHL0333)//CKDHL140170	5.88925	7.25203	81.5042	81.1634	1.7114	-4.7475e-15	82.7937	80.7439	215.569	228.374	104.164	108.969	0.474443	0.479507	0.962648	0.990047	23.5889	21.5	9.01009	5.74045	5.21669	4.94599	1.61479	1.47561	1.27806	1.0779	NA	NA	3.20752	2.97274	3.08842	2.45136	0.0132842	0.00672573	1.21303	0.0770064	1.72006	-0.205638
Embu	(CKDHL0089/CKDHL0333)//CKDHL140187	4.52283	3.95413	80.8169	80.1715	5.24065	7	86.3233	86.7433	188.42	178.668	75.6988	67.2889	0.388401	0.370043	0.962648	0.937718	24.7418	23.7	8.88986	4.39285	3.15622	-0.349756	2.21256	2.49436	1.90409	2.01036	NA	NA	3.29614	3.45482	3.18826	2.96598	0.0132842	0.00136466	1.17473	-0.130076	2.16252	4.98788
Embu	(CKDHL0089/CKDHL0333)//CKDHL140198	4.24707	3.40113	83.6967	83.9929	3.76931	4	87.4966	88.0255	186.508	178.732	79.2708	74.0189	0.414552	0.403313	0.962648	0.849114	26.6284	27.3	9.09996	8.68736	6.37841	8.21463	1.57028	1.4543	1.28932	1.53913	NA	NA	3.40172	3.99222	3.47687	4.47479	0.0132842	0.00221067	1.18625	-0.0364394	1.72835	-0.216195
Embu	(CKDHL0089/CKDHL0333)//CKDHL140222	4.66692	4.46061	81.2234	80.5639	3.73475	4	84.9571	84.3494	201.269	203.678	100.347	104.452	0.495982	0.50691	0.962648	0.904464	26.1306	26.35	NA	NA	3.07683	-0.17041	1.3429	1.01523	1.37297	1.15796	NA	NA	3.29542	3.41952	3.28473	3.46896	0.0132842	0.0133788	1.31404	2.71952	2.20086	5.58156
Embu	(CKDHL0089/CKDHL0333)//CKDHL140223	6.2195	8.07909	82.4785	82.6116	2.51784	1.5	84.7851	84.0914	212.955	224.86	111.446	120.625	0.515304	0.531491	0.962648	1.05054	24.4012	23.05	NA	NA	3.07986	-0.353944	1.3308	0.99263	1.37087	1.15754	NA	NA	3.23227	3.02444	3.20476	3.08138	0.0132842	0.0128908	1.20942	0.034853	2.2107	5.77309
Embu	(CKDHL0089/CKDHL0333)//CKDHL140225	4.81914	4.731	83.2242	83.8753	1.21345	-1	83.7801	82.6064	207.958	213.797	106.193	112.217	0.50846	0.522785	0.962648	0.956107	26.314	26.7	NA	NA	3.13885	0.167552	1.32707	0.986236	1.31023	1.06184	NA	NA	3.2866	3.44352	3.2725	3.44485	0.0132842	-0.0100813	1.18617	-0.10487	1.96706	2.67841
Embu	(CKDHL0089/CKDHL0333)//CKDHL140227	5.48602	6.24253	80.687	79.7574	3.03797	2.5	83.832	82.5071	205.453	210.001	104.353	109.824	0.506389	0.520149	0.962648	1.02179	26.6284	27.3	NA	NA	7.25033	9.81642	1.31387	0.996529	1.31457	1.15373	NA	NA	3.23822	3.0876	3.11799	2.6317	0.0132842	0.0170598	1.20219	-0.0312666	1.98756	3.02845
Embu	(CKDHL0089/CKDHL0333)//CKDHL140229	5.73844	6.89819	82.7217	82.8776	2.20928	1	84.5114	83.633	211.272	220.997	112.383	121.391	0.52835	0.548089	0.962648	1.07801	26.2616	26.6	8.88336	7.42809	3.05099	-0.494019	1.34206	1.03813	1.28891	1.09479	NA	NA	3.20575	2.92116	3.18574	2.95582	0.0132842	0.0129764	1.20882	0.151783	1.7565	0.364966
Embu	(CKDHL0089/CKDHL0333)//CKDHL140230	5.55905	6.45009	80.8104	79.9275	4.51382	5.5	85.6116	85.4373	202.278	203.592	106.797	112.859	0.534257	0.555603	0.962648	1.0978	25.6851	25.5	9.1074	7.23883	5.28423	5.20681	1.63315	1.50902	1.25834	1.07665	NA	NA	3.21833	2.99081	3.28236	3.47555	0.0132842	-0.00406371	1.19489	0.013463	1.73194	0.0334746
Embu	(CKDHL0089/CKDHL0333)//CKDHL140234	5.68185	6.75021	81.3859	80.91	2.98919	2.5	84.2738	83.3633	200.951	200.82	97.7635	99.4593	0.488505	0.497397	0.962648	1.05296	25.7637	25.65	9.30779	9.32042	3.37167	0.51571	1.6294	1.49235	1.35295	1.15936	NA	NA	3.21284	2.94812	3.18656	2.93467	0.0132842	0.00107925	1.19082	-0.0964594	1.73153	-0.0816849
Embu	(CKDHL0089/CKDHL0333)//CKDHL140484	4.81867	4.69012	83.7807	84.5684	2.2452	1	85.6346	85.5407	205.209	209.837	107.331	113.954	0.523588	0.54203	0.962648	0.992338	26.9167	27.85	8.96689	4.58358	4.27267	2.91141	1.3003	0.944486	1.34955	1.15335	NA	NA	3.39443	4.00778	3.19057	2.9786	0.0132842	-0.0114902	1.19537	-0.0768457	1.71284	-0.426991
Embu	(CKDHL0089/CKDHL0333)//CKDHL140572	3.70445	2.02317	84.7782	86.0613	3.26399	3	87.7856	89.1473	175.455	154.933	71.8996	62.2014	0.408806	0.396003	0.962648	0.923816	23.2483	20.85	NA	NA	3.08607	-0.730545	1.90354	2.00255	1.91381	2.06033	NA	NA	3.39664	4.01316	3.29873	3.55914	0.0132842	0.0126287	1.16994	-0.121741	1.97506	2.76857
Embu	(CKDHL0089/CKDHL0333)//CKDHL140577	4.98859	5.10247	79.6094	78.0437	5.29141	7	85.4526	85.0086	210.51	217.545	96.174	97.0787	0.440763	0.436659	0.962648	0.928814	24.7942	23.8	9.09078	6.70684	6.42081	8.16729	1.90805	1.99335	2.2839	2.50428	NA	NA	3.14211	2.54706	3.28902	3.48945	0.0132842	0.00580864	1.29613	2.74301	1.9502	2.54285
Embu	(CKDHL0089/CKDHL0333)//CKDHL140580	5.12792	5.42019	82.2955	82.0744	2.26281	1	84.3888	83.1413	206.707	212.524	100.728	104.301	0.481466	0.488442	0.962648	0.997348	23.9557	22.2	NA	NA	3.18227	-0.2525	2.2124	2.49532	2.37006	2.5797	NA	NA	3.22828	3.06207	3.10671	2.52357	0.0132842	0.00592183	1.19079	-0.0499257	1.73147	-0.195105
Embu	(CKDHL0089/CKDHL0333)//CKDHL140585	5.03429	5.20999	84.4267	85.3653	2.74562	2	86.8408	87.2766	204.05	210.409	94.1444	95.7981	0.453429	0.452773	0.962648	0.974149	27.5979	29.15	8.87828	5.52626	4.29163	2.57539	1.9093	2.0281	2.10595	2.42888	NA	NA	3.22404	3.00364	3.19847	3.0137	0.0132842	0.000749423	1.15741	-0.1484	1.7502	0.0608305
Embu	(CKDHL0089/CKDHL0333)//CKDHL140586	5.22811	5.77781	82.2235	81.6321	3.51434	3.5	85.8916	85.3728	202.106	209.563	96.5545	100.615	0.476204	0.481748	0.962648	0.914393	24.9253	24.05	NA	NA	3.04988	-0.398759	1.93823	2.04111	2.30906	2.53035	NA	NA	3.16418	2.62503	3.31781	3.63032	0.0132842	0.00558497	1.19439	0.129497	1.73329	-0.203306
Embu	(CKDHL0089/CKDHL0333)//CKDHL140589	4.31224	3.49889	78.8719	76.6304	5.28291	7	84.8207	83.7485	191.217	185.005	78.8226	72.6855	0.407198	0.393957	0.962648	0.871049	24.2178	22.7	10.6316	29.0253	7.42436	11.1113	1.92492	2.0238	2.76359	3.05706	NA	NA	3.38521	3.99095	3.2876	3.46167	0.0132842	-0.0214868	1.22748	0.254445	2.25919	10.2348
Embu	(CKDHL0089/CKDHL0333)//CKDHL140590	4.4392	3.85977	81.9277	81.0844	5.27082	7	87.5704	88.1193	197.962	199.765	82.7516	79.5826	0.412041	0.400118	0.962648	0.861663	25.5279	25.2	9.45783	12.7062	3.29592	0.0823405	1.89583	1.99425	2.34869	2.83773	NA	NA	3.31186	3.49646	3.20487	3.01266	0.0132842	-0.00205793	1.2035	-0.0345001	1.74092	0.00826369
Embu	(CKDHL0089/CKDHL0333)//CKDHL140591	3.76825	2.337	85.8676	87.6139	4.0162	4.5	89.6957	92.1538	182.139	167.772	74.1991	65.9201	0.401446	0.38664	0.962648	0.756122	26.4974	27.05	9.34567	9.84674	3.23858	0.267262	2.24078	2.48612	2.15525	2.13983	NA	NA	3.39719	3.98917	3.38135	3.98869	0.0132842	-0.00366139	1.20117	-0.0503754	2.43465	8.32025
Embu	(CKDHL0089/CKDHL0333)//CKDHL140601	3.39009	1.31281	86.466	88.961	3.25113	3	89.2468	91.7128	174.534	150.63	69.3234	57.2556	0.389099	0.370931	0.962648	0.854996	27.0477	28.1	9.32744	10.7571	3.06142	-0.43796	1.91357	1.96983	2.13517	2.10521	NA	NA	3.39317	4.02451	3.37317	3.98524	0.0132842	0.0173466	1.29754	2.80895	2.00611	3.19781
Embu	(CKDHL0089/CKDHL0333)//CKDHL140609	4.74557	4.52331	84.4843	85.516	3.71831	4	87.9183	89.2623	205.928	210.897	88.7581	86.8998	0.420476	0.41085	0.962648	0.982826	25.6065	25.35	NA	NA	3.27717	0.213975	1.64941	1.5386	1.29595	1.10714	NA	NA	3.28759	3.43271	3.38418	3.97011	0.0132842	0.0113744	1.21331	0.0887375	1.76892	0.408637
Embu	(CKDHL0089/CKDHL0333)//CKDHL140610	3.80414	2.32473	85.2759	86.7574	4.55528	5.5	89.896	92.5071	184.223	171.251	77.1087	70.0738	0.414266	0.402949	0.962648	0.599277	25.7113	25.55	NA	NA	2.99228	-1.0023	2.22406	2.49653	2.12742	2.15373	NA	NA	3.23822	3.0876	3.21433	3.1317	0.0132842	0.0170598	1.20219	-0.0312666	1.75381	0.250669
Embu	(CKDHL0089/CKDHL0333)//CKDHL140614	4.90834	5.00748	77.5947	75.0466	4.75804	6	82.8791	80.9142	189.118	182.872	85.8916	83.582	0.46036	0.461591	0.962648	1.09239	24.3488	22.95	NA	NA	2.95058	-0.388461	1.63206	1.50466	1.4255	1.22984	NA	NA	3.39884	4.01359	3.11186	2.5592	0.0132842	0.00466743	1.2118	0.0546549	1.72495	-0.419374
Embu	(CKDHL0089/CKDHL0333)//CKDHL140616	3.49949	1.56766	85.1549	86.961	3.7569	4	88.6404	90.7128	173.986	149.63	69.6661	57.7556	0.394429	0.377712	0.962648	0.942986	25.9996	26.1	NA	NA	3.06142	-0.43796	2.21697	2.46983	2.13517	2.10521	NA	NA	3.39317	4.02451	3.37317	3.98524	0.0132842	0.0173466	1.29754	2.80895	1.74314	0.07281
Embu	(CKDHL0089/CKDHL0333)//CKDHL140635	3.45733	1.46709	82.4352	81.9989	4.00813	4.5	86.5453	86.5845	167.761	140.799	71.0602	60.73	0.435289	0.429695	0.962648	0.895961	23.4317	21.2	NA	NA	6.40978	8.0087	1.89804	2.00141	2.57598	3.03157	NA	NA	3.46731	4.44731	3.47738	4.49844	0.0132842	0.00163215	1.19696	0.232009	2.41556	8.13074
Embu	(CKDHL0089/CKDHL0333)//CKDHL140656	5.43735	6.24379	81.9081	81.4459	2.7635	2	84.6594	83.5693	206.22	216.061	96.1804	99.6077	0.462099	0.463803	0.962648	0.936918	22.96	20.3	NA	NA	3.09681	-0.501145	1.94701	2.07001	2.28064	2.45095	NA	NA	3.24863	3.10622	3.11488	2.5711	0.0132842	0.00594218	1.31271	2.64284	1.76445	0.307639
Embu	(CKDHL0089/CKDHL0333)//CKDHL140667	4.70311	4.47867	81.0395	79.9309	4.52675	5.5	85.9509	85.4073	204.099	211.526	94.0746	96.0822	0.452277	0.451307	0.962648	0.903322	25.6327	25.4	10.363	26.136	3.2947	0.304554	1.88646	1.97772	1.86179	2.19173	NA	NA	3.31292	3.48693	3.19137	2.97854	0.0132842	0.00153974	1.16973	-0.130294	1.95364	2.47949
Embu	(CKDHL0089/CKDHL0333)//CKDHL140685	4.41475	3.7717	85.5758	87.3676	1.72712	-5.63568e-15	86.6146	87.1031	206.913	212.736	105.753	111.411	0.49775	0.509158	0.962648	0.831821	25.2921	24.75	NA	NA	5.52232	5.62849	1.31948	0.988344	1.30485	1.10375	NA	NA	3.3161	3.52926	3.29655	3.53854	0.0132842	0.00579577	1.20698	-0.0396009	3.23259	17.8155
Embu	(CKDHL0089/CKDHL0333)//CKDHL140703	5.17816	5.61844	83.2386	83.5407	2.76818	2	85.8587	85.6835	215.178	228.878	110.415	119.007	0.506847	0.520732	0.962648	1.11987	26.1306	26.35	NA	NA	4.2805	3.09138	1.27113	0.898207	1.34588	1.14148	NA	NA	3.22299	3.00912	3.19513	2.99109	0.0132842	-0.0132489	1.19989	-0.0448985	2.64642	10.7098
Embu	(CKDHL0089/CKDHL0333)//CKDHL140772	4.70043	4.61693	80.665	79.5921	4.50596	5.5	85.4243	85.0273	207.138	215.807	105.706	112.798	0.50608	0.519756	0.962648	0.973136	26.4188	26.9	NA	NA	8.13094	12.7569	1.35895	1.04629	1.41835	1.21632	NA	NA	3.22321	2.99498	3.30263	3.56929	0.0132842	0.0124962	1.2176	0.0811251	1.74552	-0.00547105
Embu	(CKDHL0089/CKDHL0333)//CKDHL140785	4.89317	4.91871	79.808	78.4188	2.73466	2	82.5021	80.2556	190.315	182.416	91.1931	90.7619	0.496763	0.507903	0.962648	1.03735	25.4231	25	9.31096	10.3235	4.44018	3.42487	1.35486	1.03933	1.24989	1.03836	NA	NA	3.28623	3.43122	3.28605	3.46527	0.0132842	-0.0165392	1.2003	0.00857955	1.74195	-0.0766618
Embu	(CKDHL0089/CKDHL0333)//CKDHL140805	4.86535	4.86439	77.4773	74.8776	2.46216	1.5	79.9634	76.133	192.508	186.747	91.1361	90.3908	0.479224	0.485589	0.962648	1.02245	24.4012	23.05	9.26214	12.6912	3.05099	-0.494019	1.34206	1.03813	1.28891	1.09479	NA	NA	3.29495	3.42116	3.08939	2.45582	0.0132842	0.0129764	1.30776	2.78336	1.97795	2.99655
Embu	(CKDHL0089/CKDHL0333)//CKDHL140807	4.92713	5.04934	82.7211	83.0019	3.02979	2.5	85.7038	85.7078	195.657	192.84	93.4988	94.0084	0.48076	0.487543	0.962648	0.967846	27.3621	28.7	8.95526	5.1311	6.32302	8.28719	1.34329	1.0376	1.38625	1.15487	NA	NA	3.23761	3.07536	3.20587	3.04359	0.0132842	0.00737747	1.19987	-0.150321	1.98575	3.01159
Embu	(CKDHL0089/CKDHL0333)//CKDHL140823	4.89485	4.95849	79.6331	78.0407	4.2855	5	84.3428	83.1835	201.07	203.128	91.738	91.757	0.451935	0.450872	0.962648	1.07034	23.7723	21.85	NA	NA	7.74651	11.8977	1.87792	1.89821	2.56515	2.64148	NA	NA	3.22299	3.00912	3.19513	2.99109	0.0132842	-0.0132489	1.19989	-0.0448985	1.71143	-0.401287
Embu	(CKDHL0089/CKDHL0333)//CKDHL140864	5.83084	7.17373	84.7729	86.1116	2.26495	1	86.6043	87.0914	227.884	252.11	122.754	137.125	0.521031	0.538777	0.962648	0.916035	26.707	27.45	NA	NA	3.07986	-0.353944	1.3308	0.99263	1.37087	1.15754	NA	NA	3.05389	2.02444	3.39745	4.08138	0.0132842	0.0128908	1.20942	0.034853	1.76781	0.509934
Embu	(CKDHL0089/CKDHL0333)//CKDHL140865	4.79681	4.66944	84.3809	85.5184	2.46952	1.5	86.3535	86.7364	196.26	194.493	94.7543	95.9855	0.47749	0.483383	0.962648	1.07489	27.3883	28.75	NA	NA	5.14666	5.10531	1.9194	1.9736	1.38013	1.17148	NA	NA	3.38186	3.93813	3.28664	3.45887	0.0132842	0.00554999	1.2093	0.0614746	1.9849	2.84568
Embu	(CKDHL0089/CKDHL0333)//CKDHL140897	5.29804	5.98895	83.9292	84.8463	2.24189	1	85.7834	85.7582	203.78	207.753	101.591	105.863	0.498466	0.510069	0.962648	1.04501	24.6894	23.6	NA	NA	5.31359	5.54603	1.34258	1.00018	1.35514	1.13879	NA	NA	3.2126	2.90101	3.38619	3.95454	0.0132842	-0.0214836	1.19939	-0.0565829	1.75059	0.0728227
Embu	(CKDHL0089/CKDHL0333)//CKDHL140901	5.15417	5.51927	85.2445	86.6124	2.76546	2	87.6838	88.7585	214.998	227.588	101.686	106.263	0.46411	0.466361	0.962648	0.978319	26.183	26.45	NA	NA	7.74689	11.5253	1.63822	1.51986	1.27062	1.08537	NA	NA	3.21082	2.98118	3.29251	3.51444	0.0132842	-0.0103657	1.19487	-0.0583327	1.71701	-0.426159
Embu	(CKDHL0089/CKDHL0333)//CKDHL140911	4.44022	3.88284	83.4624	83.7379	2.49723	1.5	85.6841	85.443	204.704	210.198	97.0713	99.7473	0.46973	0.473511	0.962648	0.91515	27.3097	28.6	NA	NA	3.95793	1.7284	1.64542	1.55019	1.36205	1.2125	NA	NA	3.40754	4.05814	3.3122	3.61961	0.0132842	0.0166653	1.21038	0.0150056	1.73152	-0.264735
Embu	(CKDHL0089/CKDHL0333)//CKDHL140913	5.68511	6.79184	84.6988	85.9791	1.77057	7.68699e-15	86.0218	85.9788	218.416	233.637	105.555	111.439	0.46915	0.472773	0.962648	1.20278	24.3488	22.95	NA	NA	5.20433	5.25909	1.87879	1.91164	1.34249	1.13422	NA	NA	3.22643	3.01896	3.1974	3.00692	0.0132842	0.00330555	1.30054	2.61749	2.2208	5.582
Embu	(CKDHL0089/CKDHL0333)//CKDHL140944	5.03214	5.14536	82.7114	83.0225	3.49009	3.5	86.0518	86.4174	217.59	230.372	111.365	119.073	0.501631	0.514096	0.962648	0.899436	27.2049	28.4	NA	NA	5.24482	5.28907	1.30591	0.956393	1.32572	1.11248	NA	NA	3.30053	3.51466	3.27456	3.46942	0.0132842	0.00079215	1.18525	-0.163033	1.96946	2.83221
Embu	(CKDHL0089/CKDHL0333)//CKDHL140959	5.73472	7.05056	85.1332	86.5502	2.66789	0.999229	85.2333	84.3357	214.279	228.206	104.071	110.324	0.470801	0.474873	0.962648	1.08879	26.4974	27.05	NA	NA	8.02879	12.5344	1.34717	0.993943	1.34458	1.11926	NA	NA	3.21856	2.94205	3.1956	3.00856	0.0132842	-0.0262243	1.20974	-0.0104989	1.75246	0.14142
Embu	(CKDHL0089/CKDHL0333)//CKDHL141000	5.38421	5.96916	80.7737	79.8642	2.46623	1.5	83.0242	81.068	209.73	216.637	101.542	104.773	0.478876	0.485147	0.962648	1.07507	25.1873	24.55	NA	NA	8.67477	14.2622	1.33606	1.02375	1.26009	1.05613	NA	NA	3.19544	2.93272	3.07823	2.39977	0.0132842	-0.0216106	1.20912	0.0858445	1.70196	-0.407187
Embu	(CKDHL0089/CKDHL0333)//CKDHL141002	6.05133	7.80868	81.6335	81.1146	3.03788	2.5	84.7763	83.8957	224.653	247.653	105.567	112.312	0.452919	0.452124	0.962648	0.996344	24.8466	23.9	NA	NA	7.42004	11.1456	1.32729	0.968616	1.37493	1.15338	NA	NA	3.22874	2.97545	3.20655	3.02011	0.0132842	-0.032381	1.19249	-0.178662	2.24401	5.90104
Embu	(CKDHL0089/CKDHL0333)//CKDHL141087	4.12904	3.16513	81.6023	81.4077	2.75526	2	84.2144	83.3009	190.129	181.908	87.7182	85.1642	0.465444	0.468058	0.962648	0.798785	27.5193	29	NA	NA	3.21295	-0.105497	1.32621	0.998863	1.38142	1.17707	NA	NA	3.3155	3.48339	3.39536	4.02736	0.0132842	0.0176314	1.49588	7.88351	1.76594	0.441336
Embu	(CKDHL0089/CKDHL0333)//CKDHL141093	4.98088	5.03379	83.4206	83.7597	3.2719	3	86.6203	87.0695	208.742	215.163	107.03	113.369	0.509373	0.523945	0.962648	0.978837	25.8686	25.85	NA	NA	4.18674	2.25049	1.31366	0.990018	1.2861	1.13601	NA	NA	3.22475	3.05233	3.29457	3.53901	0.0132842	0.000507691	1.39182	5.14666	2.1623	4.99081
Embu	(CKDHL0089/CKDHL0333)//CKDHL141115	5.51695	6.36611	85.647	87.41	4.00073	4.5	89.4282	91.8633	209.306	216.07	106.845	112.709	0.504646	0.517932	0.962648	0.967819	27.7814	29.5	NA	NA	3.37167	0.51571	1.326	0.992352	1.35295	1.15936	NA	NA	3.21284	2.94812	3.09022	2.43467	0.0132842	0.00107925	1.19082	-0.0964594	1.73153	-0.0816849
Embu	(CKDHL0089/CKDHL0333)//CKDHL141119	4.95434	4.97742	84.7672	86.0628	2.75037	2	87.1391	87.9432	226.103	247.577	105.069	110.52	0.447394	0.445094	0.962648	0.994264	26.0782	26.25	NA	NA	9.43859	16.443	1.62048	1.48641	1.33326	1.12344	NA	NA	3.19805	2.94651	3.37373	3.93252	0.0132842	-0.0223444	1.20576	0.133828	2.95456	14.4101
Embu	(CKDHL0089/CKDHL0333)//CKDHL141135	5.53672	6.43014	84.9601	86.4253	4.027	4.5	88.8873	90.875	206.385	211.93	95.2094	96.3138	0.455762	0.45574	0.962648	1.00771	24.4274	23.1	9.08171	5.95089	6.16125	7.21718	2.24015	2.51553	2.09965	2.09437	NA	NA	3.1426	2.52608	3.20212	3.06824	0.0132842	0.0124884	1.30207	2.73027	1.76634	0.556496
Embu	(CKDHL0089/CKDHL0333)//CKDHL141139	4.22227	3.43205	84.8487	86.2627	4.50584	5.5	89.2789	91.5522	182.143	167.495	72.8861	63.8534	0.396165	0.37992	0.962648	0.944081	26.2878	26.65	NA	NA	3.33719	0.657353	1.95396	2.0222	2.55674	2.60872	NA	NA	3.19891	2.87698	3.28085	3.4101	0.0132842	-0.00979416	1.19174	-0.0382971	1.72913	-0.235492
Embu	(CKDHL0089/CKDHL0333)//CKDHL141143	3.49314	1.5678	86.2039	88.3896	4.5088	5.5	90.546	93.7737	161.728	129.111	61.0518	46.2178	0.382024	0.36193	0.962648	0.908976	26.3402	26.75	9.99276	19.7972	5.56326	6.0743	1.97308	2.0863	2.09173	2.06992	NA	NA	3.39797	4.05515	3.39072	4.03318	0.0132842	0.0115298	1.32591	2.95981	1.77871	0.592969
Embu	(CKDHL0089/CKDHL0333)//CKDHL141147	4.41239	3.81333	83.0087	83.3705	4.5227	5.5	87.683	88.8833	169.814	144.836	65.7089	53.304	0.3864	0.367497	0.962648	0.967973	26.1306	26.35	NA	NA	4.22632	2.63316	2.25439	2.54269	2.50498	2.58742	NA	NA	3.23194	3.07636	3.28916	3.48322	0.0132842	0.0110236	1.20979	-0.00998528	1.73075	0.167704
Embu	(CKDHL0089/CKDHL0333)//CKDHL141358	4.88815	4.85728	81.1505	80.5638	4.27159	5	85.6239	85.5043	211.999	221.829	99.8566	103.073	0.463974	0.466189	0.962648	0.940304	27.0739	28.15	NA	NA	3.2802	0.0304414	1.33391	1.016	1.29385	1.10672	NA	NA	3.31363	3.53763	3.20787	3.08253	0.0132842	0.0108864	1.31206	2.81342	2.01251	3.37794
Embu	(CKDHL0089/CKDHL0333)//CKDHL141363	5.48782	6.37591	82.7751	83.2036	3.4982	3.5	86.1543	86.4417	194.813	190.297	93.3255	93.2217	0.48712	0.495635	0.962648	0.808694	27.3883	28.75	NA	NA	15.7246	31.7778	1.31812	0.986133	1.35464	1.15122	NA	NA	3.2961	3.42687	3.28356	3.44018	0.0132842	0.0185614	1.20511	0.105376	1.75386	0.251096
Embu	(CKDHL0089/CKDHL0333)//CKDHL141367	5.04922	5.35422	81.7918	81.7036	3.24531	3	84.9415	84.4417	180.568	164.297	85.4435	81.7217	0.486088	0.494322	0.962648	0.965127	24.8728	23.95	8.99115	5.4773	4.33147	2.83042	1.31812	0.986133	1.35464	1.15122	NA	NA	3.3853	3.92687	3.18722	2.94018	0.0132842	0.0185614	1.30955	2.88315	1.98761	3.02887
Embu	(CKDHL0089/CKDHL0333)//CKDHL141369	4.71888	4.55144	82.5898	82.6139	4.26909	5	86.9669	87.6538	194.603	190.522	91.8479	91.6701	0.472119	0.47655	0.962648	1.00612	26.7594	27.55	NA	NA	18.7747	39.7409	1.33059	0.986118	1.3424	1.13983	NA	NA	3.308	3.48917	3.285	3.48869	0.0132842	-0.00366139	1.20117	-0.0503754	1.7334	-0.0130879
Embu	(CKDHL0089/CKDHL0333)//CKDHL141370	5.43834	6.07809	79.6262	78.0604	3.2405	3	82.9431	80.9691	198.927	196.731	94.6173	94.9345	0.48253	0.489796	0.962648	1.03524	27.7552	29.45	NA	NA	3.42613	1.0253	1.35048	1.05141	1.24909	1.0591	NA	NA	3.19296	2.94109	3.27858	3.44376	0.0132842	-0.01652	1.20976	0.161091	1.74859	0.208377
Embu	(CKDHL0089/CKDHL0333)//CKDHL141371	4.45056	3.8991	84.7199	86.0008	3.72696	4	88.1475	89.7909	198.212	197.407	95.9232	97.4516	0.483022	0.490421	0.962648	0.996112	27.3097	28.6	NA	NA	8.50958	13.6433	1.33427	1.01657	1.40167	1.18897	NA	NA	3.39413	4.02047	3.38853	4.05002	0.0132842	0.0169497	1.20168	-0.0315321	1.74782	0.0620514
Embu	(CKDHL0089/CKDHL0333)//CKDHL141380	3.61334	1.85937	82.1194	81.5628	2.98347	2.5	84.8691	83.9549	157.726	122.813	60.8304	45.8574	0.394639	0.377979	0.962648	0.761709	22.6456	19.7	11.1888	27.0872	3.33575	0.462315	2.20184	2.50033	1.6684	1.91908	NA	NA	3.39918	4.0177	3.28275	3.47317	0.0132842	0.00113307	1.24809	2.51117	1.96976	2.80381
Embu	(CKDHL0089/CKDHL0333)//CKDHL141526	6.05437	7.78917	83.2503	83.1352	2.99154	2.5	86.0973	85.7438	212.805	230.006	105.917	114.454	0.490807	0.500325	0.962648	1.07455	27.0215	28.05	NA	NA	7.01875	9.58864	1.93745	2.04592	1.95334	2.11024	NA	NA	3.23622	3.03318	3.02744	2.08159	0.0132842	0.00380502	1.21948	0.138951	1.73853	-0.188109
Embu	(CKDHL0089/CKDHL0333)//CKDHL141557	4.5537	4.06293	82.9278	83.5203	3.76193	4	86.5987	87.3551	198.687	196.71	92.0672	91.2781	0.459841	0.46093	0.962648	0.997946	24.2178	22.7	NA	NA	4.05036	2.03628	1.30611	0.962904	1.35419	1.1302	NA	NA	3.314	3.54993	3.38701	4.06211	0.0132842	0.0173443	1.19349	-0.0778042	1.99156	3.20903
Embu	(CKDHL0089/CKDHL0333)//CKDHL141572	4.63541	4.35464	81.2643	80.6059	2.52991	1.5	83.7889	82.372	192.563	186.888	87.8293	85.2546	0.4564	0.456553	0.962648	0.879377	25.7113	25.55	NA	NA	3.32266	0.72505	1.63137	1.512	1.38225	1.18089	NA	NA	3.22346	2.99441	3.298	3.51848	0.0132842	0.00792994	1.29847	2.62962	1.98737	2.93622
Embu	(CKDHL0089/CKDHL0333)//CKDHL141585	4.62147	4.23606	82.1338	82.0638	3.51294	3.5	85.6239	85.5043	195.152	191.079	95.0589	96.0727	0.499184	0.510983	0.962648	0.99586	22.3836	19.2	9.08951	5.5505	3.2802	0.0304414	1.9407	2.016	1.29385	1.10672	NA	NA	3.40282	4.03763	3.40056	4.08253	0.0132842	0.0108864	1.20762	0.0356456	1.77876	0.600167
Embu	(CKDHL0089/CKDHL0333)//CKDHL141591	5.02239	5.25843	82.9176	83.1139	3.76332	4	86.6637	87.1538	209.943	218.522	96.3029	98.1701	0.447737	0.445531	0.962648	0.979806	24.8204	23.85	8.98014	5.51009	8.41729	13.4252	1.63399	1.48612	1.3424	1.13983	NA	NA	3.2188	2.98917	3.285	3.48869	0.0132842	-0.00366139	1.20117	-0.0503754	1.7334	-0.0130879
Embu	(CKDHL0089/CKDHL0333)//CKDHL141605	4.80643	4.7711	84.1831	85.0447	2.51529	1.5	86.3993	86.6139	185.843	175.054	89.2639	87.9089	0.492127	0.502005	0.962648	0.968256	25.2921	24.75	9.76008	17.0482	6.32993	7.73481	1.91862	1.97239	2.51994	2.62421	NA	NA	3.32598	3.55884	3.299	3.53256	0.0132842	0.0103802	1.30102	2.6386	2.83803	13.3328
Embu	(CKDHL0089/CKDHL0333)//CKDHL141615	4.26457	3.36852	83.2657	83.4889	3.48587	3.5	86.5167	86.8587	184.603	173.407	80.683	75.4807	0.433494	0.427411	0.962648	0.938054	24.768	23.75	8.94569	5.00941	4.50623	3.04353	2.19351	2.49424	2.17423	2.52766	NA	NA	3.30367	3.48805	3.19506	3.01231	0.0132842	0.00154949	1.27336	2.80553	1.74846	0.144758
Embu	(CKDHL0089/CKDHL0333)//CKDHL141674	5.18385	5.63979	81.0204	79.9887	3.25976	3	84.3797	83.0349	203.013	207.941	92.3617	93.263	0.452	0.450954	0.962648	1.00328	25.5541	25.25	8.49785	4.30152	3.25969	0.353011	1.9293	2.01173	2.35797	2.53632	NA	NA	3.2109	2.98108	3.19873	2.98318	0.0132842	-0.021506	1.28895	2.60901	1.94309	2.26429
Embu	(CKDHL0089/CKDHL0333)//CKDHL141682	5.25924	5.94294	81.5277	81.0502	2.76314	2	84.2318	83.0487	204.965	211.206	108.012	116.074	0.528622	0.548435	0.962648	0.947346	25.8161	25.75	9.35047	10.5828	5.1805	5.29758	1.34717	0.993943	1.34458	1.11926	NA	NA	3.21856	2.94205	3.29194	3.50856	0.0132842	-0.0262243	1.20974	-0.0104989	1.75246	0.14142
Embu	(CKDHL0089/CKDHL0333)//CKDHL141683	5.25832	5.6855	81.8173	81.5628	2.75037	2	84.4103	83.4432	213.091	223.827	111.58	120.02	0.516761	0.533344	0.962648	0.967948	26.5236	27.1	9.70723	15.7014	3.22414	0.653481	1.62048	1.48641	1.33326	1.12344	NA	NA	3.28724	3.44651	3.0847	2.43252	0.0132842	-0.0223444	1.40364	5.39699	1.93852	2.33582
Embu	(CKDHL0089/CKDHL0333)//CKDHL141696	5.11873	5.43778	81.6754	81.0413	2.49574	1.5	84.0217	82.5788	197.014	194.206	98.2463	100.521	0.507559	0.521638	0.962648	1.00764	25.2659	24.7	NA	NA	3.36863	0.834931	1.6318	1.5078	1.25592	1.07659	NA	NA	3.29451	3.4623	3.27337	3.39379	0.0132842	-0.0170261	1.41309	5.68803	3.10312	16.4498
Embu	(CKDHL0089/CKDHL0333)//CKDHL141729	4.74337	4.52441	84.2621	85.0744	3.02146	2.5	87.1176	87.6413	194.38	190.024	89.4191	87.8012	0.458452	0.459164	0.962648	0.918401	24.7156	23.65	9.22708	9.10056	5.25375	5.01066	1.90901	1.99532	1.55721	1.5797	NA	NA	3.40666	4.06207	3.20305	3.02357	0.0132842	0.00592183	1.19079	-0.0499257	1.73147	-0.195105
Embu	(CKDHL0089/CKDHL0333)//CKDHL141730	5.90132	7.27424	85.5363	87.0351	3.02047	2.5	88.2729	89.586	194.845	191.368	80.5657	75.3237	0.402635	0.388151	0.962648	1.17297	26.0258	26.15	8.92757	4.86806	13.5894	27.1492	1.8947	1.94013	2.14244	2.11158	NA	NA	3.11579	2.44784	3.08926	2.44501	0.0132842	-0.0241031	1.21027	0.165775	1.71566	-0.270055
Embu	(CKDHL0089/CKDHL0333)//CKDHL141765	6.55405	8.92462	80.4794	79.4719	2.52398	1.5	83.0248	81.0792	216.096	230.947	106.212	112.671	0.484022	0.491693	0.962648	1.22541	26.7857	27.6	8.93118	4.64396	3.33069	0.53529	1.30282	0.954573	1.37443	1.16581	NA	NA	3.22306	3.00132	3.29661	3.50576	0.0132842	0.00766403	1.29715	2.61488	1.97373	2.82854
Embu	(CKDHL0089/CKDHL0333)//CKDHL142040	5.53656	6.5618	81.9693	81.5189	3.51083	3.5	85.5289	85.057	210.455	222.663	108.338	116.885	0.511827	0.527068	0.962648	1.16876	27.729	29.4	NA	NA	9.40302	16.1658	1.29949	0.95838	1.42183	1.21798	NA	NA	3.22739	3.01492	3.21276	3.07169	0.0132842	0.00290867	1.21632	0.0866021	1.72354	-0.39367
Embu	(CKDHL0089/CKDHL0333)//CKDHL142047	5.01642	5.14295	82.1672	82.392	3.5129	3.5	85.6461	85.7478	208.49	215.707	104.402	109.804	0.496018	0.506955	0.962648	1.00723	26.1306	26.35	NA	NA	7.41922	10.9312	1.33288	1.0213	1.36305	1.13427	NA	NA	3.31386	3.56057	3.29318	3.52195	0.0132842	0.00570539	1.31576	2.76915	1.98094	2.86661
Embu	(CKDHL0089/CKDHL0333)//CKDHL142065	6.40755	8.5225	80.9153	80.2627	2.73563	2	83.5181	82.0522	218.438	233.745	106.127	112.353	0.477297	0.483139	0.962648	0.945543	26.707	27.45	NA	NA	3.33719	0.657353	1.65056	1.5222	1.33747	1.10872	NA	NA	3.02053	1.87698	2.99181	1.9101	0.0132842	-0.00979416	1.19174	-0.0382971	1.72913	-0.235492
Embu	(CKDHL0089/CKDHL0333)//CKDHL142183	5.57723	6.41746	82.8994	82.9582	4.0131	4.5	86.9801	87.5527	221.042	235.839	105.549	110.605	0.467384	0.470526	0.962648	0.967111	25.7113	25.55	8.97127	6.57201	4.21544	2.52061	1.94568	2.06669	2.30181	2.44336	NA	NA	3.2281	3.0888	3.19013	3.00547	0.0132842	0.0061758	1.20352	-0.0260068	1.74578	0.380302
Embu	(CKDHL0089/CKDHL0333)//CKDHL142184	5.25558	5.8282	82.5382	82.1224	2.50734	1.5	84.9511	83.8622	217.046	235.941	105.449	113.008	0.476655	0.482321	0.962648	1.00097	25.0301	24.25	8.96689	4.58358	3.28765	-0.0414438	1.91443	1.9932	2.26714	2.47003	NA	NA	3.24001	3.05343	3.20495	3.02775	0.0132842	-0.0112534	1.19782	-0.056954	1.73009	-0.208184
Embu	(CKDHL0089/CKDHL0333)//CKDHL142188	3.79424	2.21873	81.7889	81.3777	4.76698	6	86.8772	87.3701	170.227	143.403	69.9461	58.4495	0.416643	0.405973	0.962648	0.898554	21.9381	18.35	9.11607	7.20131	3.34272	0.351421	2.23491	2.52919	1.88841	2.01724	NA	NA	3.4573	4.42245	3.38191	3.9961	0.0132842	0.00653794	1.19791	0.00323131	1.75672	0.285334
Embu	(CKDHL0089/CKDHL0333)//CKDHL142198	3.9923	2.78485	81.1063	80.1424	4.02095	4.5	85.3187	84.774	164.555	136.808	75.026	67.4511	0.490603	0.500067	0.962648	0.941019	22.698	19.8	10.6557	20.4386	3.13066	-0.45011	1.91263	2.00746	2.60814	2.97981	NA	NA	3.31528	3.51195	3.40127	4.05243	0.0132842	0.0117816	1.29915	2.55793	2.65138	10.8524
Embu	(CKDHL0089/CKDHL0333)//CKDHL142220	4.75681	4.60632	83.5272	83.5699	3.98995	4.5	87.3851	87.9855	199.726	202.782	86.3797	84.4804	0.42504	0.416656	0.962648	0.890564	25.3183	24.8	8.91619	6.31066	3.97535	-0.0206029	1.8992	1.99915	1.64929	1.94713	NA	NA	3.22232	2.98684	3.20125	3.0056	0.0132842	0.000702399	1.20469	0.222043	1.74814	0.187675
Embu	(CKDHL0089/CKDHL0333)//CKDHL142222	5.09402	5.35068	79.9049	78.3586	4.78088	6	85.227	84.4797	210.773	218.378	101.676	105.036	0.473462	0.478259	0.962648	0.927968	25.4493	25.05	NA	NA	3.28522	0.16105	1.90943	1.98558	2.30166	2.53473	NA	NA	3.29128	3.44366	3.184	2.94613	0.0132842	0.00603178	1.19237	-0.0253892	1.70876	-0.139931
Embu	(CKDHL0089/CKDHL0333)//CKDHL142277	4.72672	4.64402	79.4204	77.8639	5.28384	7	85.302	84.8322	183.329	170.775	83.8942	80.2626	0.46751	0.470687	0.962648	1.18298	25.6327	25.4	NA	NA	3.08318	-0.289185	1.64973	1.51684	1.26052	1.05608	NA	NA	3.21808	2.9437	3.28929	3.49542	0.0132842	-0.0266266	1.20346	0.0533396	2.49349	9.01151
Embu	(CKDHL0089/CKDHL0333)//CKDHL142280	5.0304	5.12038	86.3738	88.2541	2.76553	2	88.7312	90.472	203.339	204.903	99.1136	101.686	0.484314	0.492065	0.962648	1.00416	24.8466	23.9	9.0775	6.95139	3.13821	-0.00743814	1.93723	2.03194	1.26982	1.1061	NA	NA	3.29594	3.49106	3.28504	3.49293	0.0132842	-0.0103465	1.30877	2.87196	1.72364	-0.14112
Embu	(CKDHL0089/CKDHL0333)//CKDHL142281	6.34841	8.28135	83.9094	84.866	1.99888	0.5	85.4714	85.2327	208.94	214.6	97.9964	99.5413	0.461404	0.462918	0.962648	1.06813	27.1263	28.25	NA	NA	4.13657	2.11136	1.63402	1.52246	1.25495	1.06939	NA	NA	3.04339	2.00066	3.09193	2.49137	0.0132842	0.0124908	1.1966	0.044271	1.96081	2.68343
Embu	(CKDHL0089/CKDHL0333)//CKDHL142302	4.00293	2.73134	81.819	81.0134	3.26591	3	85.2147	84.2182	167.778	141.031	73.0866	64.0821	0.448674	0.446723	0.962648	0.684311	24.113	22.5	NA	NA	7.36302	10.3774	1.89468	1.99651	2.05611	2.42216	NA	NA	3.37848	3.95693	3.38466	4.0055	0.0132842	-0.00112817	1.19578	-0.0245341	1.7317	-0.089604
Embu	(CKDHL0089/CKDHL0333)//CKDHL142307	4.50474	4.02846	83.0087	83.3705	4.01693	4.5	87.0767	87.8833	185.291	173.086	84.3857	80.554	0.453823	0.453274	0.962648	0.966511	23.9033	22.1	11.058	23.5651	5.37715	5.55713	1.951	2.04269	2.09855	2.08742	NA	NA	3.41032	4.07636	3.28916	3.48322	0.0132842	0.0110236	1.20979	-0.00998528	1.9645	2.94548
Embu	(CKDHL0089/CKDHL0333)//CKDHL142346	5.05676	5.29921	84.8297	85.9745	3.26417	3	87.8905	89.0475	208.083	214.384	97.2217	98.8002	0.458054	0.458657	0.962648	0.984767	25.8161	25.75	NA	NA	4.33319	2.96575	1.93568	2.01709	2.9074	3.11344	NA	NA	3.2178	2.99541	3.09225	2.4581	0.0132842	0.0115761	1.31388	2.91616	1.73237	0.092335
Embu	(CKDHL0089/CKDHL0333)//CKDHL142389	5.62667	6.65412	81.3435	80.9212	4.26761	5	85.7884	85.7297	211.328	222.012	97.532	100.348	0.451721	0.4506	0.962648	1.04755	29.1439	32.1	NA	NA	6.30967	8.31621	1.32146	0.97433	1.33406	1.10271	NA	NA	3.11293	2.43664	3.18851	2.95404	0.0132842	-0.0223636	1.1963	-0.0186834	1.71044	-0.580798
Embu	(CKDHL0089/CKDHL0333)//CKDHL142405	5.60631	6.60631	80.2912	79.4077	2.75526	2	83.0016	81.3009	223.001	241.908	113.42	122.664	0.49513	0.505826	0.962648	0.904048	24.637	23.5	9.15301	6.43286	3.21295	-0.105497	1.32621	0.998863	1.38142	1.17707	NA	NA	3.13712	2.48339	3.10632	2.52736	0.0132842	0.0176314	1.298	2.62035	1.76594	0.441336
Embu	(CKDHL0089/CKDHL0333)//CKDHL142414	5.63193	6.65677	81.2833	80.7226	1.7075	-4.7475e-15	82.5831	80.3545	204.816	209.073	95.8903	97.3505	0.467325	0.470452	0.962648	1.01854	24.4274	23.1	9.35823	10.4934	3.18666	0.141341	1.64384	1.51168	1.26089	1.0354	NA	NA	3.37789	3.92284	3.27839	3.42128	0.0132842	-0.0216298	1.19966	-0.066667	3.90906	25.615
Embu	(CKDHL0089/CKDHL0333)//CKDHL142418	4.86045	4.99766	80.9378	79.9832	2.5077	1.5	83.4204	81.5711	201.411	204.4	106.906	114.108	0.537275	0.559444	0.962648	0.92062	24.2964	22.85	8.93985	5.65114	3.25186	0.228439	1.63159	1.4737	1.27438	1.08592	NA	NA	3.31227	3.47646	3.28983	3.45974	0.0132842	-0.0287348	1.20241	-0.0383267	2.37979	7.70112
Embu	(CKDHL0089/CKDHL0333)//CKDHL142437	4.61923	4.33505	84.1831	85.0447	2.76818	2	86.7025	87.1139	220.632	238.554	108.969	116.659	0.477881	0.483881	0.962648	1.02235	26.3926	26.85	9.10845	5.81366	5.40927	5.39563	1.31183	0.972388	1.30067	1.12421	NA	NA	3.23679	3.05884	3.299	3.53256	0.0132842	0.0103802	1.20208	0.00702514	1.7308	0.174902
Embu	(CKDHL0089/CKDHL0333)//CKDHL142506	4.79448	4.59543	82.0848	81.8642	2.46623	1.5	84.237	83.068	199.183	197.387	98.1151	99.7731	0.501139	0.51347	0.962648	0.993203	28.1744	30.25	NA	NA	3.20836	0.373351	1.33606	1.02375	1.26009	1.05613	NA	NA	3.28463	3.43272	3.27092	3.39977	0.0132842	-0.0216106	1.20912	0.0858445	1.70196	-0.407187
Embu	(CKDHL0089/CKDHL0333)//CKDHL142549	4.15409	3.17733	79.1715	77.4275	2.9965	2.5	82.2764	79.9373	172.42	149.092	85.3785	81.6089	0.535386	0.557039	0.962648	0.939901	25.0039	24.2	9.13168	6.64533	5.28423	5.20681	1.32975	1.00902	1.25834	1.07665	NA	NA	3.4859	4.49081	3.28236	3.47555	0.0132842	-0.00406371	1.19489	0.013463	1.73194	0.0334746
Embu	(CKDHL0089/CKDHL0333)//CKDHL142571	4.3283	3.70294	80.4392	79.3405	3.25823	3	83.7912	82.2547	172.858	151.193	80.1353	74.4664	0.490799	0.500315	0.962648	1.16738	24.7156	23.65	NA	NA	3.30548	0.144413	1.30374	0.959658	1.27389	1.09836	NA	NA	3.48497	4.50232	3.28355	3.44538	0.0132842	0.0113102	1.60792	10.7571	1.96623	2.92584
Embu	(CKDHL0089/CKDHL0333)//CKDHL142607	4.85441	4.73878	79.3206	77.8896	3.49726	3.5	82.9661	81.2737	189.806	180.361	84.6977	80.7178	0.451718	0.450596	0.962648	0.969261	27.4669	28.9	NA	NA	4.28382	2.82353	1.36628	1.0863	1.27888	1.06992	NA	NA	3.30878	3.55515	3.19803	3.03318	0.0132842	0.0115298	1.21533	0.0186352	1.77871	0.592969
Embu	(CKDHL0089/CKDHL0333)//CKDHL142637	5.01312	5.21297	77.4767	74.5756	5.50794	7.5	83.6953	82.0127	201.621	205.75	88.8724	87.9343	0.432723	0.42643	0.962648	0.95079	25.4755	25.1	9.74177	14.3933	5.20703	5.1341	2.22913	2.52126	2.56204	2.8701	NA	NA	3.21758	2.97844	3.1905	2.97008	0.0132842	0.00633946	1.21187	0.0890207	1.74902	0.0650805
Embu	(CKDHL0089/CKDHL0333)//CKDHL142638	4.348	3.63956	79.6744	77.9283	3.50729	3.5	83.3915	81.4241	184.093	169.195	84.5067	80.0172	0.472766	0.477374	0.962648	0.924671	23.9819	22.25	9.83572	17.1739	3.29459	0.0318646	1.90522	1.98366	1.88357	1.9543	NA	NA	3.30274	3.51476	3.28086	3.46764	0.0132842	0.00646236	1.20186	0.107611	1.73376	0.197259
Embu	(CKDHL0089/CKDHL0333)//CKDHL142654	4.34745	3.68321	83.2881	83.9589	4.76588	6	88.1678	89.8123	194.258	189.555	77.1537	69.9769	0.378415	0.357339	0.962648	1.00458	26.4188	26.9	NA	NA	6.45224	8.4532	1.92928	1.96422	2.14075	2.09191	NA	NA	3.30029	3.46755	3.37784	3.98929	0.0132842	-0.0217707	1.19382	-0.123156	1.75477	0.208942
Embu	(CKDHL0089/CKDHL0333)//CKDHL142657	5.30473	5.93486	82.2358	81.9459	2.7635	2	84.9626	84.0693	218.958	239.311	107.489	116.108	0.479944	0.486505	0.962648	0.963234	25.4493	25.05	8.98001	4.83721	3.09681	-0.501145	1.94701	2.07001	1.46779	1.45095	NA	NA	3.15943	2.60622	3.21122	3.0711	0.0132842	0.00594218	1.21377	0.011264	1.76445	0.307639
Embu	(CKDHL0089/CKDHL0333)//CKDHL142658	4.29368	3.48513	82.6585	82.5924	1.77408	1.46974e-15	84.262	82.7946	182.948	171.037	82.6345	78.9186	0.451109	0.449821	0.962648	0.891394	24.7156	23.65	9.77464	16.2091	7.36729	10.332	1.91074	1.99438	1.41687	1.44659	NA	NA	3.43079	4.12906	3.30245	3.56554	0.0132842	0.00598184	1.17966	0.0288049	1.7286	-0.192548
Embu	(CKDHL0089/CKDHL0333)//CKDHL142665	5.57361	6.41736	77.4576	74.627	2.51625	1.5	80.2254	76.278	213.322	225.078	103.015	107.985	0.471373	0.475601	0.962648	0.85445	23.7199	21.75	9.78448	15.005	6.23211	7.52493	1.88071	1.95217	1.66966	1.82318	NA	NA	3.30713	3.49646	3.19528	3.02399	0.0132842	0.0134191	1.18226	-0.103635	1.72331	-0.222136
Embu	(CKDHL0089/CKDHL0333)//CKDHL142745	4.45409	3.9667	83.7896	84.6116	3.52938	3.5	87.2107	88.0914	195.012	192.11	94.3109	95.625	0.48352	0.491055	0.962648	0.911649	26.445	26.95	NA	NA	3.07986	-0.353944	1.63419	1.49263	1.37087	1.15754	NA	NA	3.32146	3.52444	3.39745	4.08138	0.0132842	0.0128908	1.20942	0.034853	1.76781	0.509934
Embu	(CKDHL0089/CKDHL0333)//CKDHL142755	6.42156	8.58181	82.0832	81.8882	2.72029	2	84.5504	83.7368	227.457	251.605	117.448	129.088	0.502379	0.515048	0.962648	0.990561	26.8905	27.8	NA	NA	3.08532	-0.152579	1.35436	1.05252	1.42891	1.23585	NA	NA	3.12806	2.45393	3.20419	3.01527	0.0132842	0.0172368	1.20725	0.0350411	2.85087	13.0838
Embu	(CKDHL0089/CKDHL0333)//CKDHL142757	4.40558	3.7694	85.0168	86.7335	1.98092	0.5	86.4077	87.0703	199.713	198.44	92.7782	92.3093	0.463687	0.465824	0.962648	0.666924	24.2702	22.8	9.42869	13.2308	8.35954	13.2139	1.35858	1.06917	1.36646	1.14028	NA	NA	3.31065	3.50091	3.38552	3.97802	0.0132842	0.0182748	1.20677	-0.0282414	1.76589	0.434139
Embu	(CKDHL0089/CKDHL0333)//CKDHL142803	5.3399	5.91085	82.7803	82.922	3.50167	3.5	86.2065	86.3399	215.365	227.081	102.821	106.926	0.467701	0.47093	0.962648	0.915512	25.1611	24.5	NA	NA	5.27144	5.58046	1.34653	1.05094	1.24205	1.04675	NA	NA	3.28951	3.42954	3.17648	2.92947	0.0132842	-0.0149179	1.20527	0.224137	1.95761	2.79629
Embu	(CKDHL0089/CKDHL0333)//CKDHL142819	5.37646	6.07252	81.6252	81.3643	1.75992	8.57517e-15	83.1415	81.3905	207.091	213.998	103.202	108.607	0.495496	0.506291	0.962648	1.10699	23.8247	21.95	NA	NA	3.05391	0.000100867	1.9105	1.97502	1.35938	1.12241	NA	NA	3.3208	3.5619	3.29774	3.53444	0.0132842	0.00394662	1.21584	0.0233195	2.63157	10.6409
Embu	(CKDHL0089/CKDHL0333)//CKDHL142821	4.30119	3.5681	83.7154	84.4791	2.27634	1	85.7186	85.4788	193.899	188.887	92.533	92.4394	0.479167	0.485517	0.962648	0.923193	28.0172	29.95	NA	NA	6.54132	8.65606	1.272	0.911645	1.34249	1.13422	NA	NA	3.40481	4.01896	3.39009	4.00692	0.0132842	0.00330555	1.31218	2.92709	1.71886	-0.382912
Embu	(CKDHL0089/CKDHL0333)//CKDHL142824	5.9555	7.39333	85.0524	86.4188	3.7462	4	88.566	90.2556	218.256	233.416	107.985	115.262	0.489544	0.498719	0.962648	0.983261	26.9429	27.9	NA	NA	11.6904	21.8459	1.65826	1.53933	1.24989	1.03836	NA	NA	3.19704	2.93122	3.1897	2.96527	0.0132842	-0.0165392	1.2003	0.00857955	2.4432	8.25667
Embu	(CKDHL0089/CKDHL0333)//CKDHL142908	5.01441	5.36979	83.8153	84.477	3.28532	3	87.0651	87.5784	198.831	200.811	89.9111	89.9107	0.445865	0.44315	0.962648	1.06457	27.0739	28.15	NA	NA	13.2137	25.8849	1.2877	0.906032	1.34806	1.12091	NA	NA	3.31193	3.462	3.29842	3.51096	0.0132842	-0.0358118	1.20846	-0.00502192	1.73049	-0.246779
Embu	(CKDHL0089/CKDHL0333)//CKDHL143020	4.54091	4.14913	82.8218	83.0023	3.50535	3.5	86.2834	86.4615	203.324	206.924	107.732	115.021	0.5364	0.558329	0.962648	1.00085	27.6241	29.2	8.95064	5.02727	3.30935	0.418809	1.35028	1.01731	1.26756	1.06843	NA	NA	3.29991	3.45525	3.29505	3.5097	0.0132842	-0.0282286	1.20795	-0.00970623	1.76341	0.231653
Embu	(CKDHL0089/CKDHL0333)//CKDHL143094	4.31166	3.4991	86.2056	88.5203	1.48595	-0.5	86.9019	87.8551	205.261	208.71	102.348	106.278	0.493363	0.503577	0.962648	0.892682	28.0696	30.05	NA	NA	5.0861	4.66786	1.30611	0.962904	1.35419	1.1302	NA	NA	3.40319	4.04993	3.29066	3.56211	0.0132842	0.0173443	1.19349	-0.0778042	1.77011	0.577456
Embu	(CKDHL0089/CKDHL0333)//CKDHL143106	5.87259	7.14537	85.0571	86.1324	2.51146	1.5	87.2123	87.7833	216.801	229.057	103.231	107.46	0.46607	0.468854	0.962648	0.888446	25.921	25.95	8.94447	4.79001	5.28331	4.99068	1.91331	1.99639	1.91036	1.98016	NA	NA	3.14376	2.57128	3.10362	2.55482	0.0132842	0.0055324	1.19581	-0.00899634	1.96728	3.01908
Embu	(CKDHL0089/CKDHL0333)//CKDHL143107	5.54041	6.58159	78.9711	76.9832	3.26636	3	82.5108	80.0711	202.644	206.65	93.0272	93.8577	0.45229	0.451323	0.962648	1.02588	25.0039	24.2	8.92731	7.06801	3.25186	0.228439	1.93499	1.9737	2.08723	2.08592	NA	NA	3.0447	1.97646	3.0008	1.95974	0.0132842	-0.0287348	1.20241	-0.0383267	1.71546	-0.193612
Embu	(CKDHL0089/CKDHL0333)//CKDHL143108	4.51743	4.14626	78.1499	75.8882	4.23761	5	82.7312	80.7368	191.298	185.605	74.6108	66.5877	0.380361	0.359814	0.962648	0.961149	23.5627	21.45	9.06926	6.48682	4.12106	2.479	2.26455	2.55252	1.83533	1.73585	NA	NA	3.12806	2.45393	3.10785	2.51527	0.0132842	0.0172368	1.30619	2.66662	1.74364	-0.0740681
Embu	(CKDHL0089/CKDHL0333)//CKDHL143113	4.9463	4.99272	80.4949	79.5638	5.28314	7	86.2303	86.5043	183.099	169.079	78.2669	71.5727	0.431762	0.425208	0.962648	0.890596	24.113	22.5	NA	NA	6.38743	7.92518	1.9407	2.016	2.10669	2.10672	NA	NA	3.13524	2.53763	3.11153	2.58253	0.0132842	0.0108864	1.20762	0.0356456	1.77876	0.600167
Embu	(CKDHL0089/CKDHL0333)//CKDHL143119	5.07976	5.32612	80.9594	80.366	3.76908	4	84.865	84.2327	189.217	178.6	78.9768	71.7913	0.410569	0.398245	0.962648	0.989179	24.7942	23.8	NA	NA	5.17232	4.74294	2.24081	2.52246	2.06779	2.06939	NA	NA	3.22177	3.00066	3.18828	2.99137	0.0132842	0.0124908	1.1966	0.044271	1.73937	0.0518501
Embu	(CKDHL0089/CKDHL0333)//CKDHL143120	5.00307	5.07764	78.8571	77.0832	3.27518	3	82.387	80.2766	212.16	221.283	95.3625	96.4689	0.437879	0.43299	0.962648	0.914784	24.637	23.5	9.39462	12.4544	2.96015	-0.840793	2.25643	2.56683	2.11245	2.11693	NA	NA	3.23337	3.10512	3.20449	3.08236	0.0132842	0.0177032	1.2099	-0.048277	2.19666	5.50663
Embu	(CKDHL0089/CKDHL0333)//CKDHL143127	3.93179	2.66399	86.8298	89.3753	3.74231	4	90.1472	93.1064	171.936	148.047	68.3251	56.9673	0.397047	0.381043	0.962648	0.897283	26.4712	27	8.88634	5.12991	4.23213	2.94533	2.54065	2.98624	2.12308	2.06184	NA	NA	3.2866	3.44352	3.17615	2.94485	0.0132842	-0.0100813	1.29061	2.67291	2.21456	5.61958
Embu	(CKDHL0089/CKDHL0333)//CKDHL143132	5.45403	6.25347	78.2951	75.6514	3.25983	3	81.8677	78.7728	197.469	199.21	89.968	90.1428	0.455038	0.45482	0.962648	0.951569	24.3488	22.95	NA	NA	4.18509	2.73584	1.92587	2.02767	1.8611	2.00384	NA	NA	3.303	3.4661	3.19297	2.95492	0.0132842	-0.0232068	1.21343	0.218125	1.73064	-0.0644933
Embu	(CKDHL0089/CKDHL0333)//CKDHL143138	5.30903	5.83076	79.2131	77.0847	4.23415	5	83.746	82.0413	204.704	207.124	90.076	88.2868	0.4326	0.426274	0.962648	1.0397	24.9777	24.15	8.94447	4.79001	3.20879	-0.0889427	2.22881	2.51899	1.91246	1.98057	NA	NA	3.11772	2.46636	3.18359	2.9424	0.0132842	0.0060204	1.2015	0.0440956	1.736	0.19597
Embu	(CKDHL0089/CKDHL0333)//CKDHL143141	4.71348	4.37128	83.9208	84.5235	3.72882	4	87.3853	88.3084	191.491	184.018	85.8055	82.0788	0.447738	0.445533	0.962648	0.953499	27.0215	28.05	NA	NA	5.47821	5.7869	1.93176	2.02991	2.27217	2.49653	NA	NA	3.38229	3.98284	3.28411	3.48938	0.0132842	0.00621314	1.15305	-0.250613	1.75904	0.210281
Embu	(CKDHL0089/CKDHL0333)//CKDHL143157	4.53917	4.14854	85.8219	87.5447	5.29704	7	91.2505	94.6139	183.241	170.304	71.4438	61.9089	0.382519	0.362559	0.962648	0.968256	24.8728	23.95	8.88987	4.9567	3.22271	-0.159929	1.91862	1.97239	2.11352	2.12421	NA	NA	3.23679	3.05884	3.20266	3.03256	0.0132842	0.0103802	1.30102	2.6386	1.95225	2.80648
Embu	(CKDHL0089/CKDHL0333)//CKDHL143158	4.22144	3.4301	85.02	88.0547	5.01657	7.99923	90.071	95.7546	186.936	176.245	67.7457	56.3534	0.344066	0.313639	0.962648	0.916303	26.1306	26.35	NA	NA	5.52375	6.21291	1.95396	2.0222	2.15032	2.10872	NA	NA	3.2881	3.37698	3.28085	3.4101	0.0132842	-0.00979416	1.19174	-0.0382971	1.72913	-0.235492
Embu	(CKDHL0089/CKDHL0333)//CKDHL143160	4.07302	2.90366	85.1549	86.961	4.00978	4.5	88.9436	91.2128	181.656	163.63	69.8375	58.0056	0.370247	0.346947	0.962648	1.00573	24.506	23.25	NA	NA	3.86134	-0.810304	1.91357	1.96983	2.13517	2.10521	NA	NA	3.30398	3.52451	3.18048	2.98524	0.0132842	0.0173466	1.42286	6.14229	1.74314	0.07281
Embu	(CKDHL0089/CKDHL0333)//CKDHL143163	4.69661	4.53858	81.7351	81.5047	3.52099	3.5	85.325	84.9356	193.93	191.02	82.8861	79.1073	0.418032	0.40774	0.962648	0.880931	23.4579	21.25	8.83385	5.58825	6.21459	7.94173	1.92367	1.95231	2.16458	2.13278	NA	NA	3.305	3.46067	3.19751	2.99847	0.0132842	-0.034053	1.20395	-0.0369691	1.7319	-0.272483
Embu	(CKDHL0089/CKDHL0333)//CKDHL143166	4.65344	4.49115	84.3362	85.0251	3.99764	4.5	88.2513	89.5497	177.972	162.252	68.6172	58.3324	0.377539	0.356224	0.962648	0.999041	26.1044	26.3	8.88987	4.9567	5.16656	5.05615	2.25017	2.52605	2.161	2.18299	NA	NA	3.13854	2.52938	3.20418	3.02047	0.0132842	0.00998567	1.21027	0.0532973	1.70851	-0.340503
Embu	(CKDHL0089/CKDHL0333)//CKDHL143168	3.76484	2.26311	85.2205	86.866	3.26331	3	88.2002	89.7327	173.329	149.6	65.7831	52.5413	0.371167	0.348117	0.962648	0.848828	27.8338	29.6	10.197	21.448	3.86134	-0.810304	2.54421	3.02246	2.06779	2.06939	NA	NA	3.22177	3.00066	3.28462	3.49137	0.0132842	0.0124908	1.1966	0.044271	1.73937	0.0518501
Embu	(CKDHL0089/CKDHL0333)//CKDHL143174	3.73974	2.20323	84.8711	86.3376	5.52722	7.5	90.5567	93.7345	174.43	151.988	65.0049	51.3055	0.35867	0.332219	0.962648	8.84161	23.2221	20.8	NA	NA	5.35918	5.65176	2.25346	2.54356	2.58173	2.6663	NA	NA	3.3857	3.91996	3.3813	3.9529	0.0132842	0.0188273	1.20643	0.120123	1.82998	0.326971
Embu	(CKDHL0089/CKDHL0333)//CKDHL143185	4.36652	3.75983	83.7828	84.5385	3.79868	4	87.6185	88.6211	187.646	179.466	78.0944	72.2119	0.411817	0.399833	0.962648	0.866044	24.899	24	8.97596	6.66665	9.47312	16.0667	1.87813	1.90472	2.1872	2.1592	NA	NA	3.23645	3.04438	3.40393	4.08378	0.0132842	0.00330323	1.20813	0.04033	1.74584	0.121734
Embu	(CKDHL0089/CKDHL0333)//CKDHL143201	5.50407	6.31311	78.6434	76.8376	4.0099	4.5	82.9768	81.2345	197.577	194.238	76.9992	68.8055	0.373033	0.350491	0.962648	0.973192	23.8247	21.95	NA	NA	7.43067	10.9149	1.95006	2.04356	2.1753	2.1663	NA	NA	3.11812	2.41996	2.99592	1.9529	0.0132842	0.0188273	1.20643	0.120123	1.7675	0.35877
Embu	(CKDHL0089/CKDHL0333)//CKDHL143552	5.16011	5.59397	81.528	81.0466	2.48207	1.5	83.7887	82.4142	203.773	209.622	96.3438	98.832	0.467249	0.470355	0.962648	0.985668	26.3664	26.8	NA	NA	7.09355	10.1379	1.32866	1.00466	1.4255	1.22984	NA	NA	3.39884	4.01359	3.2082	3.0592	0.0132842	0.00466743	1.2118	0.0546549	1.72495	-0.419374
Embu	(CKDHL0089/CKDHL0333)//CKDHL143564	5.29808	5.96199	86.3392	88.3405	4.26978	5	90.4616	93.2547	215.454	228.943	100.012	103.466	0.453827	0.453279	0.962648	1.03389	27.9386	29.8	NA	NA	11.1514	20.0791	1.30374	0.959658	1.27389	1.09836	NA	NA	3.30659	3.50232	3.09086	2.44538	0.0132842	0.0113102	1.31256	2.90141	1.71873	-0.015339
Embu	(CKDHL0089/CKDHL0333)//CKDHL143572	4.78436	4.73317	82.7995	83.0385	4.81022	6	87.9217	89.1211	207.095	214.966	98.3134	101.712	0.467769	0.471016	0.962648	0.975693	29.537	32.85	NA	NA	7.22901	10.3649	1.27133	0.904719	1.37435	1.1592	NA	NA	3.32565	3.54438	3.21124	3.08378	0.0132842	0.00330323	1.20813	0.04033	1.74584	0.121734
Embu	(CKDHL0089/CKDHL0333)//CKDHL143573	5.19305	5.64784	83.0267	83.1727	4.03746	4.5	87.1968	87.9033	215.462	228.71	105.817	111.725	0.482046	0.48918	0.962648	1.06014	27.3097	28.6	NA	NA	8.57256	14.3837	1.32749	1.00271	1.35646	1.14404	NA	NA	3.30017	3.4613	3.19008	2.95416	0.0132842	-0.0206723	1.39219	5.25529	1.73418	-0.00458423
Embu	(CKDHL0089/CKDHL0333)//CKDHL143575	4.91514	4.88227	82.6168	82.7974	2.98177	2.5	85.377	85.0367	182.037	166.066	83.7254	78.5526	0.469146	0.472769	0.962648	0.891386	25.3707	24.9	NA	NA	15.5661	31.4515	1.33655	1.03304	1.28588	1.09298	NA	NA	3.29711	3.46583	3.28249	3.46409	0.0132842	0.00699164	1.21435	0.0917536	1.7337	-0.0979645
Embu	(CKDHL0089/CKDHL0333)//CKDHL143576	4.82937	4.83216	80.6677	79.7803	2.99583	2.5	83.6431	82.1263	190.043	182.267	94.4278	95.503	0.515826	0.532155	0.962648	1.27501	26.052	26.2	NA	NA	11.6525	21.6164	1.35091	1.03886	1.24285	1.02601	NA	NA	3.29359	3.41967	3.37664	3.95098	0.0132842	-0.0149371	1.19581	0.0716254	1.72954	-0.120332
Embu	(CKDHL0089/CKDHL0333)//CKDHL143580	5.69445	6.97736	81.9613	81.6146	3.79653	4	85.9891	85.8957	207.395	216.153	97.1713	100.062	0.460879	0.462251	0.962648	0.973124	27.5979	29.15	NA	NA	10.5273	19.0404	1.32729	0.968616	1.37493	1.15338	NA	NA	3.13955	2.47545	3.20655	3.02011	0.0132842	-0.032381	1.29143	2.45292	1.74901	0.0186911
Embu	(CKDHL0089/CKDHL0333)//CKDHL143586	5.37898	6.06526	82.8045	82.9854	5.29201	7	88.441	89.9716	192.644	185.475	83.6548	78.8864	0.429176	0.421918	0.962648	1.05499	26.6022	27.25	NA	NA	15.0282	29.8736	1.31249	0.979314	1.26881	1.09923	NA	NA	3.22677	3.03341	3.28516	3.45569	0.0132842	0.0103825	1.19554	-0.0473953	1.70383	-0.329744
Embu	(CKDHL0089/CKDHL0333)//CKDHL143587	4.83785	4.70803	82.2452	82.066	4.25264	5	86.593	87.0666	188.853	178.741	87.6268	84.8678	0.479268	0.485645	0.962648	0.928051	26.3664	26.8	8.96689	4.58358	3.43892	0.651648	1.3337	1.00949	1.26537	1.089	NA	NA	3.30016	3.50236	3.28811	3.48984	0.0132842	-0.00566577	1.49619	7.84515	1.74435	0.0771452
Embu	(CKDHL0089/CKDHL0333)//CKDHL143605	5.04327	5.28067	84.6324	85.9253	3.01545	2.5	87.3713	88.375	196.934	194.68	83.9005	79.8138	0.420977	0.411487	0.962648	1.01092	25.5279	25.2	9.06066	5.65849	3.05402	-0.677553	2.54355	3.01553	2.09965	2.09437	NA	NA	3.23179	3.02608	3.29846	3.56824	0.0132842	0.0124884	1.20313	0.0986915	1.76634	0.556496
Embu	(CKDHL0089/CKDHL0333)//CKDHL143609	4.57303	4.18529	82.3379	82.4253	4.53277	5.5	87.0681	87.875	198.715	197.93	90.4117	89.3138	0.452991	0.452215	0.962648	0.902446	25.8424	25.8	9.08171	5.95089	4.08977	1.95403	2.54355	3.01553	2.50608	2.59437	NA	NA	3.32098	3.52608	3.20212	3.06824	0.0132842	0.0124884	1.20313	0.0986915	1.76634	0.556496
Embu	(CKDHL0089/CKDHL0333)//CKDHL143625	5.86762	7.29039	81.3482	80.5416	3.77153	4	85.2831	84.6081	212.977	224.97	102.976	108.3	0.474324	0.479355	0.962648	0.980118	26.9691	27.95	NA	NA	5.30987	5.62054	1.92376	1.98773	1.88305	1.99097	NA	NA	3.22761	2.9901	3.00466	1.9935	0.0132842	-0.0333087	1.19855	-0.025698	1.74038	0.0474036
Embu	(CKDHL0089/CKDHL0333)//CKDHL144168	6.02247	7.55644	77.6697	75.0351	3.02047	2.5	80.9961	77.586	201.693	203.868	88.2763	86.5737	0.425098	0.416729	0.962648	0.962443	25.1087	24.4	8.78661	6.04034	6.33919	8.72819	1.8947	1.94013	2.14244	2.11158	NA	NA	3.11579	2.44784	3.08926	2.44501	0.0132842	-0.0241031	1.21027	0.165775	1.71566	-0.270055
Embu	(CKDHL0089/CKDHL0333)//CKDHL144170	4.51265	3.96548	80.0339	78.9726	4.22018	5	84.3451	83.6131	178.372	159.777	68.2889	56.6051	0.370397	0.347137	0.962648	0.878187	23.3007	20.95	NA	NA	3.01158	-0.411763	2.22841	2.4855	1.76272	1.63062	NA	NA	3.19877	2.94501	3.08159	2.44969	0.0132842	0.0178323	1.29812	2.60687	1.76028	0.385926
Embu	(CKDHL0089/CKDHL0333)//CKDHL144192	5.47919	6.21917	80.4427	79.3698	4.99568	6.5	85.7644	85.6655	194.999	190.148	67.9928	55.9564	0.325287	0.289749	0.962648	0.938645	25.2659	24.7	8.8453	3.77366	3.22115	-0.000301929	1.92607	1.98183	1.27638	1.08604	NA	NA	3.12425	2.49399	3.08776	2.44585	0.0132842	-0.0107564	1.19874	-0.124829	1.69773	-0.538419
Embu	(CKDHL0089/CKDHL0333)//CKDHL144202	4.08441	2.94512	84.565	85.8896	3.75015	4	88.1204	89.7737	185.697	172.861	84.355	80.2178	0.464183	0.466454	0.962648	0.805519	24.6108	23.45	NA	NA	3.24808	0.191946	2.57987	3.0863	1.6853	1.56992	NA	NA	3.30878	3.55515	3.29438	3.53318	0.0132842	0.0115298	1.21533	0.0186352	1.77871	0.592969
Embu	(CKDHL0089/CKDHL0333)//CKDHL144212	4.90042	4.8234	82.317	82.1873	4.03973	4.5	86.536	86.9407	192.493	185.081	89.6929	87.7151	0.4673	0.47042	0.962648	1.01053	25.3969	24.95	8.53497	5.53327	8.24573	12.6497	2.24112	2.54123	2.10845	2.14296	NA	NA	3.21922	3.02417	3.20027	3.05725	0.0132842	0.0182557	1.30849	2.73167	1.75538	0.168103
Embu	(CKDHL0089/CKDHL0333)//CKDHL144220	4.22843	3.30772	86.5519	89.0069	2.76489	2	88.8296	90.8361	173.247	150.346	75.0558	66.386	0.439018	0.434439	0.962648	0.910037	25.6589	25.45	9.06726	6.38004	5.1965	5.07912	2.51476	2.95792	2.15901	2.14608	NA	NA	3.30869	3.51763	3.28918	3.49443	0.0132842	0.00506431	1.19708	-0.0460377	1.72027	-0.408615
Embu	(CKDHL0089/CKDHL0333)//CKDHL144223	4.2483	3.50528	81.8355	81.4058	7.02666	10.5	89.5265	91.8108	193.583	190.127	86.7284	84.4873	0.449836	0.448201	0.962648	0.956623	24.7418	23.7	9.06926	6.48682	2.92639	-0.724635	2.2683	2.56919	1.74071	1.65315	NA	NA	3.22273	2.99662	3.20364	3.05615	0.0132842	0.0120939	1.21132	0.144964	1.74405	0.0410914
Embu	(CKDHL0089/CKDHL0333)//CKDHL144224	3.9387	2.72624	83.2708	83.9375	3.76659	4	86.9784	87.8609	166.793	139.642	65.4442	53.27	0.391863	0.374447	0.962648	0.915753	24.6632	23.55	NA	NA	3.04774	-0.192439	2.27336	2.56293	2.16875	2.12075	NA	NA	3.22742	3.04196	3.19493	3.03204	0.0132842	0.0135342	1.21712	0.0178426	1.76776	0.502736
Embu	(CKDHL0089/CKDHL0333)//CKDHL144225	4.25977	3.32525	87.0294	89.2541	3.77707	4	90.5504	93.472	170.193	144.403	70.8413	60.4356	0.425109	0.416744	0.962648	0.982774	23.8509	22	NA	NA	6.41806	8.3259	1.93723	2.03194	2.08267	2.1061	NA	NA	3.20675	2.99106	3.09235	2.49293	0.0132842	-0.0103465	1.32182	3.21918	1.72364	-0.14112
Embu	(CKDHL0089/CKDHL0333)//CKDHL144230	4.61448	4.20665	80.8561	80.392	4.27156	5	85.3429	85.2478	184.247	171.457	82.1266	77.3036	0.450166	0.448622	0.962648	0.977992	23.3793	21.1	NA	NA	5.17511	5.22948	2.24307	2.5213	1.76948	1.63427	NA	NA	3.22467	3.06057	3.29318	3.52195	0.0132842	0.00570539	1.21133	-0.00862768	1.74719	0.0888329
Embu	(CKDHL0089/CKDHL0333)//CKDHL144244	4.21563	3.2683	83.2139	83.8083	4.50384	5.5	87.7466	88.9609	186.458	173.406	76.8411	68.3888	0.401672	0.386926	0.962648	0.908976	24.4536	23.15	NA	NA	4.14498	2.16741	2.23034	2.49527	1.67941	1.57877	NA	NA	3.30608	3.50383	3.28271	3.46167	0.0132842	0.00579808	1.20045	-0.0940213	1.70516	-0.520044
Embu	(CKDHL0089/CKDHL0333)//CKDHL144253	4.44332	3.81363	87.2426	89.7574	3.54374	3.5	90.5024	93.5071	175.321	155.001	73.5104	64.8238	0.423712	0.414966	0.962648	0.885655	26.1306	26.35	8.81509	5.54073	7.5008	10.4528	1.92066	1.99653	2.12742	2.15373	NA	NA	3.23822	3.0876	3.31068	3.6317	0.0132842	0.0170598	1.30113	2.60031	1.75381	0.250669
Embu	(CKDHL0089/CML395)//CKDHL140133	4.52715	4.04312	87.6026	90.5662	0.746835	-2	87.3943	88.4784	207.398	214.675	97.9709	100.659	0.463316	0.465351	0.962648	0.875935	28.3578	30.6	NA	NA	3.07821	-0.341379	1.30051	0.950998	1.37802	1.17106	NA	NA	3.31871	3.54305	3.30302	3.57129	0.0132842	0.00506199	1.20362	0.00838274	1.74724	0.0960308
Embu	(CKDHL0089/CML395)//CKDHL140148	5.16596	5.52542	77.6779	74.6771	4.51354	5.5	82.7549	80.4376	197.181	196.281	91.0404	90.6653	0.461084	0.462511	0.962648	0.932527	25.921	25.95	8.73492	4.39413	3.35253	0.304396	1.61067	1.49178	1.79465	1.90223	NA	NA	3.22859	3.04074	3.10423	2.5289	0.0132842	-0.0110666	1.18492	-0.175136	1.71176	-0.410138
Embu	(CKDHL0089/CML395)//CKDHL140153	4.85635	4.87884	81.484	80.571	3.7683	4	85.4462	84.7405	189.362	179.902	85.233	81.6585	0.452364	0.451418	0.962648	1.02502	24.0868	22.45	8.66219	4.63086	9.45543	15.9054	1.92968	1.99771	2.29049	2.44187	NA	NA	3.21924	2.9889	3.1908	2.982	0.0132842	-0.0335826	1.29508	2.57723	1.73049	0.0189857
Embu	(CKDHL0089/CML395)//CKDHL140157	3.48586	1.69841	88.4274	91.7212	3.75839	4	91.7368	95.5158	173.129	151.068	74.4292	65.8713	0.44463	0.441578	0.962648	0.694089	26.8381	27.7	NA	NA	3.13679	-0.373212	1.92866	2.0028	2.47929	2.56851	NA	NA	3.30159	3.46956	3.37936	3.98106	0.0132842	0.0134184	1.31976	3.15648	1.75427	0.366256
Embu	(CKDHL0089/CML395)//CKDHL140163	3.57502	1.89915	86.7552	89.0023	3.75823	4	90.2249	92.9615	183.601	170.924	76.2045	69.0215	0.409831	0.397307	0.962648	0.750855	25.5279	25.2	9.41436	10.4532	3.30935	0.418809	2.26047	2.51731	2.08041	2.06843	NA	NA	3.3891	3.95525	3.29505	3.5097	0.0132842	-0.0282286	1.30689	2.62187	1.76341	0.231653
Embu	(CKDHL0089/CML395)//CKDHL140164	5.18813	5.61722	82.7532	83.0008	3.22119	3	85.7219	85.7909	183.419	170.407	89.5833	88.2016	0.507393	0.521427	0.962648	0.996223	24.7156	23.65	NA	NA	2.88698	-0.642379	1.63766	1.51657	1.40167	1.18897	NA	NA	3.30494	3.52047	3.38853	4.05002	0.0132842	0.0169497	1.20168	-0.0315321	1.74782	0.0620514
Embu	(CKDHL0089/CML395)//CKDHL140165	3.3644	1.2679	88.4983	91.8896	3.75015	4	91.7588	95.7737	167.617	139.861	66.0209	53.4678	0.400973	0.386038	0.962648	0.969261	26.1044	26.3	8.70496	5.79899	3.24808	0.191946	1.97308	2.0863	2.09173	2.06992	NA	NA	3.39797	4.05515	3.19803	3.03318	0.0132842	0.0115298	1.21533	0.0186352	1.77871	0.592969
Embu	(CKDHL0089/CML395)//CKDHL140170	5.25447	5.65576	79.9104	78.961	3.25113	3	83.1828	81.7128	209.734	214.88	99.8232	101.756	0.465933	0.468681	0.962648	0.979415	23.0386	20.45	NA	NA	3.06142	-0.43796	1.30678	0.96983	1.32233	1.10521	NA	NA	3.21479	3.02451	3.18048	2.98524	0.0132842	0.0173466	1.18696	-0.132225	1.74314	0.07281
Embu	(CKDHL0089/CML395)//CKDHL140187	4.93853	5.02801	79.0322	76.6109	5.01734	6.5	84.6255	83.3552	199.549	202.586	92.0424	92.6795	0.454095	0.453619	0.962648	0.821551	24.3488	22.95	NA	NA	3.1934	-0.0902906	1.59537	1.49205	1.50142	1.68517	NA	NA	3.22735	3.01473	3.20215	3.00713	0.0132842	0.00102742	1.19666	-0.0301135	2.1793	5.14855
Embu	(CKDHL0089/CML395)//CKDHL140198	4.79865	4.79164	79.8682	78.1038	5.77338	8	86.2849	86.1906	206.669	216.379	93.3748	95.0307	0.444957	0.441994	0.962648	0.940515	25.2397	24.65	8.94813	4.94994	7.15392	10.1666	1.94178	2.05232	2.20099	2.42845	NA	NA	3.32374	3.5539	3.30475	3.5704	0.0132842	0.00545691	1.21437	0.082201	1.73657	-0.258794
Embu	(CKDHL0089/CML395)//CKDHL140222	4.21746	3.3217	84.6526	86.0662	2.3513	0.00077101	85.9025	85.8472	202.468	205.675	102.597	107.409	0.497522	0.508868	0.962648	0.951959	26.1044	26.3	NA	NA	6.35806	7.99195	1.30051	0.950998	1.37802	1.17106	NA	NA	3.31871	3.54305	3.30302	3.57129	0.0132842	0.00506199	1.30805	2.78616	1.74724	0.0960308
Embu	(CKDHL0089/CML395)//CKDHL140223	4.85518	4.74261	81.3057	80.7974	3.74042	4	85.0738	84.5367	202.993	204.316	111.484	119.053	0.556991	0.584526	0.962648	0.996649	28.0958	30.1	8.67098	5.45275	3.13718	-0.127407	1.33655	1.03304	1.28588	1.09298	NA	NA	3.20792	2.96583	3.28249	3.46409	0.0132842	0.00699164	1.21435	0.0917536	3.29612	18.4693
Embu	(CKDHL0089/CML395)//CKDHL140225	4.41848	3.78571	86.5316	88.866	0.987339	-1.5	86.6842	87.2327	189.628	179.35	93.7127	93.2913	0.501763	0.514264	0.962648	0.831284	27.8862	29.7	NA	NA	3.10083	-0.520216	1.33062	1.02246	1.25495	1.06939	NA	NA	3.40015	4.00066	3.38097	3.99137	0.0132842	0.0124908	1.1966	0.044271	1.73937	0.0518501
Embu	(CKDHL0089/CML395)//CKDHL140227	5.45611	6.18154	82.1248	81.922	3.24879	3	85.2969	84.8399	203.997	206.331	107.79	114.176	0.529969	0.550149	0.962648	0.965219	25.5541	25.25	NA	NA	3.19995	0.317307	1.64993	1.55094	1.24205	1.04675	NA	NA	3.28951	3.42954	3.27283	3.42947	0.0132842	-0.0149179	1.20527	0.224137	2.90491	14.0536
Embu	(CKDHL0089/CML395)//CKDHL140229	6.18048	7.91742	81.4469	80.9188	1.72311	-3.85933e-15	82.8053	80.7556	220.996	238.416	119.979	132.762	0.538947	0.56157	0.962648	1.09291	25.5541	25.25	8.7664	3.46324	3.40443	0.793291	1.35486	1.03933	1.24989	1.03836	NA	NA	3.19704	2.93122	3.09336	2.46527	0.0132842	-0.0165392	1.2003	0.00857955	1.74195	-0.0766618
Embu	(CKDHL0089/CML395)//CKDHL140230	4.5963	4.13011	84.1016	85.0832	2.51652	1.5	86.3286	86.7766	187.232	175.783	93.8203	94.2189	0.516293	0.53275	0.962648	0.908592	25.6327	25.4	NA	NA	6.43294	7.98274	1.34624	1.06683	1.29961	1.11693	NA	NA	3.41175	4.10512	3.30084	3.58236	0.0132842	0.0177032	1.2099	-0.048277	2.4181	8.13821
Embu	(CKDHL0089/CML395)//CKDHL140234	6.43877	8.7112	79.6668	78.1146	2.27922	1	82.0476	79.3957	221.913	242.653	115.677	127.062	0.508102	0.522329	0.962648	0.99944	26.6808	27.4	NA	NA	9.49152	16.4088	1.32729	0.968616	1.37493	1.15338	NA	NA	3.13955	2.47545	3.20655	3.02011	0.0132842	-0.032381	1.29143	2.45292	1.97046	2.65027
Embu	(CKDHL0089/CML395)//CKDHL140484	5.98019	7.56853	81.457	80.8934	3.27329	3	84.7998	83.8724	215.955	231.303	112.268	122.401	0.515673	0.531961	0.962648	0.986314	26.576	27.2	NA	NA	3.21027	0.601445	1.29229	0.928051	1.33039	1.09084	NA	NA	3.11986	2.43797	3.09673	2.46652	0.0132842	-0.0241223	1.20081	0.0132639	1.95653	2.38608
Embu	(CKDHL0089/CML395)//CKDHL140572	5.14835	5.57872	80.8752	79.5187	4.24659	5	85.2859	84.4986	211.45	226.636	97.6451	101.872	0.453082	0.452331	0.962648	0.864646	23.7461	21.8	9.13716	6.99271	4.34075	3.00854	1.89753	2.00001	2.38338	2.83621	NA	NA	3.23027	3.00734	3.10988	2.49651	0.0132842	0.000100478	1.18888	-0.0573676	1.95689	2.549
Embu	(CKDHL0089/CML395)//CKDHL140577	5.29896	5.7523	81.135	80.3273	6.24206	9	87.7696	88.9073	221.606	239.175	101.983	105.417	0.446337	0.443751	0.962648	0.964093	24.9515	24.1	NA	NA	5.26044	5.13495	1.91734	2.00225	2.28318	2.49357	NA	NA	3.20639	2.97447	3.1801	2.94539	0.0132842	0.00112252	1.15242	-0.325859	1.71242	-0.405284
Embu	(CKDHL0089/CML395)//CKDHL140580	4.37351	3.64844	84.0525	84.5997	3.00091	2.5	86.7941	87.1157	188.857	178.776	90.3752	88.9631	0.494364	0.504851	0.962648	0.803977	24.3226	22.9	10.5664	33.1816	4.3909	3.59545	1.92396	2.02183	1.86459	1.98164	NA	NA	3.38823	3.97594	3.37357	3.92755	0.0132842	-0.0216	1.20036	0.145099	1.72555	0.0241283
Embu	(CKDHL0089/CML395)//CKDHL140585	4.45049	3.79493	84.6162	85.5034	4.51386	5.5	89.1277	90.9925	203.383	207.89	96.5885	99.0829	0.470487	0.474474	0.962648	0.864928	26.7857	27.6	NA	NA	4.28707	2.43348	2.19014	2.48934	1.65437	1.91825	NA	NA	3.30403	3.49768	3.29503	3.51937	0.0132842	-0.00121084	1.17324	-0.0825944	1.96268	2.59693
Embu	(CKDHL0089/CML395)//CKDHL140586	5.27943	5.7344	84.2452	84.6962	4.0154	4.5	88.2542	89.3173	213.599	225.609	102.898	108.067	0.475634	0.481022	0.962648	0.948191	25.1611	24.5	NA	NA	4.33921	3.15659	1.92044	2.01873	2.22964	2.46402	NA	NA	3.29252	3.47557	3.18499	2.95316	0.0132842	-0.0241861	1.20763	0.133326	1.72357	-0.166561
Embu	(CKDHL0089/CML395)//CKDHL140589	4.13315	3.05392	78.7619	76.5731	5.28818	7	84.706	83.641	198.674	193.977	88.0262	84.4372	0.436966	0.431828	0.962648	0.975179	24.3226	22.9	NA	NA	3.25863	-0.115139	2.21737	2.50332	2.28492	2.45517	NA	NA	3.40131	4.04586	3.28247	3.47795	0.0132842	0.00553472	1.38715	5.19974	2.38319	7.77759
Embu	(CKDHL0089/CML395)//CKDHL140590	4.95184	5.01794	82.8627	82.9775	5.05094	6.5	88.3553	89.7063	212.986	226.898	97.9298	101.836	0.450998	0.44968	0.962648	0.962273	24.9515	24.1	NA	NA	3.14539	-0.190172	1.94245	2.05775	1.84019	1.93478	NA	NA	3.25758	3.17201	3.30645	3.59307	0.0132842	0.00662292	1.19391	0.0662149	1.75553	0.304901
Embu	(CKDHL0089/CML395)//CKDHL140591	4.10661	3.07904	84.9167	86.1124	4.78855	6	89.8061	92.2585	189.796	181.588	79.7541	74.263	0.418098	0.407824	0.962648	0.902467	24.0606	22.4	NA	NA	5.188	5.02371	2.24501	2.51986	2.08347	2.08537	NA	NA	3.30001	3.48118	3.19617	3.01444	0.0132842	-0.0103657	1.19487	-0.0583327	1.71701	-0.426159
Embu	(CKDHL0089/CML395)//CKDHL140601	3.84619	1.01793	89.3529	93.0415	4.27826	5	93.2498	98.025	165.89	137.69	64.5724	51.5162	0.379127	0.358245	0.962648	0.583862	25.3445	24.85	10.3741	25.9571	3.15461	0.140157	1.95465	2.03733	2.57117	2.64677	NA	NA	3.57004	4.961	3.47974	4.50693	0.0132842	0.0140866	1.21678	0.166207	1.99082	3.05895
Embu	(CKDHL0089/CML395)//CKDHL140609	5.3093	5.90261	79.0754	77.3705	4.77559	6	84.3479	83.3833	207.89	214.336	102.891	107.554	0.492964	0.50307	0.962648	0.994289	23.9033	22.1	NA	NA	4.22632	2.63316	1.951	2.04269	1.2857	1.08742	NA	NA	3.32113	3.57636	3.28916	3.48322	0.0132842	0.0110236	1.20979	-0.00998528	1.73075	0.167704
Embu	(CKDHL0089/CML395)//CKDHL140610	3.45077	1.47113	86.2224	88.2974	5.00485	6.5	91.1377	94.5367	173.271	150.066	68.9896	57.0526	0.394751	0.378121	0.962648	0.601912	25.1611	24.5	9.49464	12.7962	3.13718	-0.127407	2.24674	2.53304	2.50515	2.59298	NA	NA	3.47549	4.46583	3.37884	3.96409	0.0132842	0.00699164	1.31329	2.72333	1.95515	2.53361
Embu	(CKDHL0089/CML395)//CKDHL140614	5.69664	6.79035	79.4802	77.9188	3.99909	4.5	83.7149	82.2556	202.505	204.666	94.4487	95.5119	0.468725	0.472233	0.962648	1.03899	24.7942	23.8	8.93218	5.06038	3.40443	0.793291	1.65826	1.53933	1.24989	1.03836	NA	NA	3.19704	2.93122	2.99701	1.96527	0.0132842	-0.0165392	1.2003	0.00857955	2.23695	5.80569
Embu	(CKDHL0089/CML395)//CKDHL140616	3.777	2.331	82.6657	82.9253	5.29143	7	88.2809	89.875	183.238	169.68	74.6477	66.3138	0.406653	0.393264	0.962648	0.963265	24.4536	23.15	NA	NA	3.05402	-0.677553	1.93675	2.01553	2.09965	2.09437	NA	NA	3.32098	3.52608	3.29846	3.56824	0.0132842	0.0124884	1.62088	11.2098	1.76634	0.556496
Embu	(CKDHL0089/CML395)//CKDHL140635	4.25811	3.45392	79.5209	77.5033	5.27074	7	85.3469	84.5026	185.967	179.378	79.3703	74.9067	0.424418	0.415864	0.962648	0.95644	23.5627	21.45	8.96094	5.04237	6.40645	8.352	1.86561	1.94472	2.25774	2.67958	NA	NA	3.31131	3.49185	3.38562	3.96807	0.0132842	0.00173789	1.17093	-0.0873555	1.71776	-0.338418
Embu	(CKDHL0089/CML395)//CKDHL140656	5.23652	5.68141	81.0196	80.0924	2.78562	2	83.9588	82.2946	213.491	226.787	102.168	107.419	0.469292	0.472953	0.962648	0.944026	24.506	23.25	9.06726	6.38004	4.26006	2.43724	1.91074	1.99438	2.22972	2.44659	NA	NA	3.16322	2.62906	3.2061	3.06554	0.0132842	0.00598184	1.37754	5.29196	1.95005	2.43903
Embu	(CKDHL0089/CML395)//CKDHL140667	4.7259	4.52908	78.4969	76.4188	5.26352	7	84.3213	83.2556	204.697	208.666	96.1621	98.0119	0.468933	0.472497	0.962648	0.983261	25.7375	25.6	8.55345	4.53959	3.40443	0.793291	1.96166	2.03933	2.46916	2.53836	NA	NA	3.28623	3.43122	3.1897	2.96527	0.0132842	-0.0165392	1.2003	0.00857955	1.74195	-0.0766618
Embu	(CKDHL0089/CML395)//CKDHL140685	5.60938	6.67663	81.9848	81.6283	1.98641	0.5	83.6825	82.1964	231.777	259.876	120.52	133.69	0.501344	0.513731	0.962648	0.982873	26.0782	26.25	NA	NA	3.24488	0.414482	1.32302	0.989901	1.40332	1.19208	NA	NA	3.03803	1.95292	3.19933	2.98052	0.0132842	0.00722208	1.19785	-0.0802185	1.97596	2.82725
Embu	(CKDHL0089/CML395)//CKDHL140703	5.7998	6.93391	82.2585	82.1981	2.78006	2	84.9641	84.3649	220.966	236.322	123.589	137.051	0.550227	0.575921	0.962648	0.922852	24.2178	22.7	NA	NA	4.07483	1.78662	1.31453	1.00346	1.28271	1.12874	NA	NA	3.2282	3.06217	3.20049	3.05483	0.0132842	0.0170622	1.19566	-0.085687	1.72684	-0.253977
Embu	(CKDHL0089/CML395)//CKDHL140772	4.66256	4.3915	79.6431	78.1083	4.0156	4.5	83.9235	82.5563	207.827	214.262	107.577	114.487	0.514297	0.53021	0.962648	1.00805	27.1001	28.2	NA	NA	14.1586	28.4187	1.34737	1.02804	1.32611	1.10992	NA	NA	3.28999	3.4279	3.27547	3.44261	0.0132842	-0.0145156	1.21156	0.160298	1.73763	0.118144
Embu	(CKDHL0089/CML395)//CKDHL140785	4.83755	4.88921	80.767	79.8405	3.51112	3.5	84.3976	83.2547	185.733	174.693	89.2167	87.7164	0.496658	0.50777	0.962648	0.951849	24.4536	23.15	8.72364	5.49478	4.34122	2.77599	1.30374	0.959658	1.27389	1.09836	NA	NA	3.39578	4.00232	3.28355	3.44538	0.0132842	0.0113102	1.20813	0.123632	1.71873	-0.015339
Embu	(CKDHL0089/CML395)//CKDHL140805	4.83695	4.71528	78.1737	76.1934	3.48164	3.5	81.8344	79.3726	201.567	202.018	94.1926	94.3064	0.46536	0.467951	0.962648	1.03742	27.5455	29.05	NA	NA	4.26025	2.665	1.35186	1.05865	1.28988	1.06696	NA	NA	3.22206	3.04678	3.19037	2.9892	0.0132842	0.00643916	1.21469	-0.0566113	1.73209	-0.0225958
Embu	(CKDHL0089/CML395)//CKDHL140807	3.72984	2.23557	82.9824	83.4212	2.7503	2	85.4852	85.2297	162.979	133.762	75.5996	68.3477	0.501625	0.514088	0.962648	0.901933	24.0082	22.3	8.7961	5.80517	3.20244	0.421471	1.32146	0.97433	1.33406	1.10271	NA	NA	3.46969	4.43664	3.3812	3.95404	0.0132842	-0.0223636	1.39417	5.24447	1.71044	-0.580798
Embu	(CKDHL0089/CML395)//CKDHL140823	3.86207	2.48426	80.3313	79.3676	5.26752	7	86.0082	86.1031	188.833	179.736	79.0232	72.4114	0.415069	0.40397	0.962648	0.848559	24.4798	23.2	9.57372	13.8951	10.3126	17.7995	1.92628	1.98834	2.1177	2.10375	NA	NA	3.40529	4.02926	3.3929	4.03854	0.0132842	0.00579577	1.20698	-0.0396009	2.39647	7.87934
Embu	(CKDHL0089/CML395)//CKDHL140864	4.94386	5.0725	84.927	86.4589	2.48991	1.5	86.955	87.8123	225.897	247.305	116.221	126.977	0.500221	0.512302	0.962648	0.945375	26.6546	27.35	NA	NA	3.04377	-0.20693	1.32248	0.964217	1.3279	1.09191	NA	NA	3.12191	2.46755	3.2815	3.48929	0.0132842	-0.0217707	1.31131	3.00184	2.01774	3.33394
Embu	(CKDHL0089/CML395)//CKDHL140865	4.34679	3.52014	86.3202	88.517	2.47795	1.5	88.1627	89.8199	187.122	174.361	87.6846	84.3899	0.4766	0.482251	0.962648	1.01101	26.576	27.2	NA	NA	11.7342	22.1832	1.62608	1.49831	1.30943	1.08258	NA	NA	3.28253	3.45339	3.45772	4.42334	0.0132842	-0.0100621	1.19563	0.0476411	1.73994	0.185667
Embu	(CKDHL0089/CML395)//CKDHL140897	4.95121	4.98143	83.7459	84.6934	2.4701	1.5	85.7759	85.8726	199.786	198.768	98.1336	100.056	0.494183	0.50462	0.962648	1.06026	24.5322	23.3	NA	NA	3.0303	-0.460003	1.95865	2.05865	1.28988	1.06696	NA	NA	3.31125	3.54678	3.38306	3.9892	0.0132842	0.00643916	1.21469	-0.0566113	1.73209	-0.0225958
Embu	(CKDHL0089/CML395)//CKDHL140901	5.64819	6.67181	83.3525	83.91	2.98919	2.5	86.093	86.3633	228.208	250.57	112.157	120.459	0.475991	0.481477	0.962648	0.884486	25.6851	25.5	NA	NA	3.37167	0.51571	1.326	0.992352	1.35295	1.15936	NA	NA	3.21284	2.94812	3.28291	3.43467	0.0132842	0.00107925	1.19082	-0.0964594	2.19903	5.47387
Embu	(CKDHL0089/CML395)//CKDHL140911	5.03915	5.41395	81.2656	80.4832	3.77213	4	85.2396	84.5711	218.669	235.9	112.732	122.608	0.503496	0.516468	0.962648	0.946935	26.183	26.45	NA	NA	4.2876	2.86002	1.3282	0.973701	1.27438	1.08592	NA	NA	3.31227	3.47646	3.28983	3.45974	0.0132842	-0.0287348	1.20241	-0.0383267	2.15835	5.06955
Embu	(CKDHL0089/CML395)//CKDHL140913	5.35432	6.06085	80.5051	79.5385	3.5458	3.5	84.2833	83.1211	207.095	214.966	101.74	106.712	0.487025	0.495514	0.962648	1.10727	22.4098	19.25	NA	NA	5.15752	5.10175	1.87813	1.90472	1.37435	1.1592	NA	NA	3.32565	3.54438	3.21124	3.08378	0.0132842	0.00330323	1.50495	7.93507	2.18873	5.38489
Embu	(CKDHL0089/CML395)//CKDHL140944	5.48086	6.31572	82.9363	83.3643	3.02435	2.5	85.8702	85.8905	237.497	269.498	123.078	137.607	0.497623	0.508997	0.962648	1.05728	27.5979	29.15	NA	NA	3.05391	0.000100867	1.30371	0.975021	1.35938	1.12241	NA	NA	3.14241	2.5619	3.10505	2.53444	0.0132842	0.00394662	1.21584	0.0233195	1.74579	0.114536
Embu	(CKDHL0089/CML395)//CKDHL140959	4.10977	3.01003	86.4061	88.5628	2.2446	1	88.0487	89.4432	197.477	195.327	89.476	87.7703	0.448902	0.447014	0.962648	0.862685	27.7814	29.5	NA	NA	3.22414	0.653481	1.31708	0.986407	1.33326	1.12344	NA	NA	3.37643	3.94651	3.27739	3.43252	0.0132842	-0.0223444	1.3047	2.76541	1.93852	2.33582
Embu	(CKDHL0089/CML395)//CKDHL141000	6.63836	9.01971	81.977	81.9589	2.23702	1	83.923	82.8123	202.257	204.155	102.17	106.477	0.49994	0.511945	0.962648	0.947385	26.2354	26.55	NA	NA	7.4169	10.9042	1.32248	0.964217	1.3279	1.09191	NA	NA	3.12191	2.46755	3.18515	2.98929	0.0132842	-0.0217707	1.19382	-0.123156	1.75477	0.208942
Embu	(CKDHL0089/CML395)//CKDHL141002	7.06975	9.884	81.7535	81.8461	3.24048	3	84.8505	84.6245	226.213	245.992	118.888	130.173	0.513694	0.529443	0.962648	1.12924	25.2135	24.6	NA	NA	10.2327	17.9873	1.33849	1.03321	1.33922	1.0934	NA	NA	3.13077	2.56745	3.08814	2.51277	0.0132842	0.0179877	1.2012	-0.0948146	1.77007	0.570258
Embu	(CKDHL0089/CML395)//CKDHL141087	4.99079	5.16873	87.1366	89.862	2.50132	1.5	89.031	91.1192	203.042	206.564	99.1232	102.216	0.487165	0.495693	0.962648	1.11517	29.0391	31.9	NA	NA	4.56663	3.53439	1.29242	0.938267	1.35123	1.14521	NA	NA	3.29931	3.48653	3.28757	3.48412	0.0132842	0.00599195	1.20967	0.12499	1.73517	-0.0942097
Embu	(CKDHL0089/CML395)//CKDHL141093	4.71122	4.59493	82.0781	81.8405	2.49957	1.5	84.3976	83.2547	211.345	221.443	110.806	119.216	0.523934	0.542471	0.962648	0.910036	25.2397	24.65	NA	NA	4.39876	2.92219	1.30374	0.959658	1.27389	1.09836	NA	NA	3.39578	4.00232	3.3799	3.94538	0.0132842	0.0113102	1.33345	3.45697	4.57045	33.8735
Embu	(CKDHL0089/CML395)//CKDHL141115	6.14984	7.88175	85.2548	86.9589	3.50145	3.5	88.471	90.3123	214.392	226.305	114.85	124.977	0.529927	0.550095	0.962648	1.06176	27.5193	29	NA	NA	5.23034	5.34863	1.32248	0.964217	1.3279	1.09191	NA	NA	3.12191	2.46755	3.18515	2.98929	0.0132842	-0.0217707	1.19382	-0.123156	1.75477	0.208942
Embu	(CKDHL0089/CML395)//CKDHL141119	4.86053	4.8653	83.8588	84.862	3.25998	3	86.9086	87.6192	200.303	201.564	105.977	112.216	0.532699	0.553621	0.962648	0.833213	26.8643	27.75	NA	NA	6.26821	7.8577	1.29242	0.938267	1.35123	1.14521	NA	NA	3.29931	3.48653	3.28757	3.48412	0.0132842	0.00599195	1.20967	0.12499	3.28529	18.3268
Embu	(CKDHL0089/CML395)//CKDHL141135	4.38061	3.61418	84.5428	85.5604	3.99916	4.5	88.4007	89.9691	203.31	204.731	90.8477	89.4345	0.441161	0.437165	0.962648	0.891278	24.899	24	9.03319	6.46389	4.58372	3.96648	2.26067	2.55141	2.06194	2.0591	NA	NA	3.19296	2.94109	3.18224	2.94376	0.0132842	-0.01652	1.32034	3.10227	1.74859	0.208377
Embu	(CKDHL0089/CML395)//CKDHL141139	3.89959	2.51459	86.2039	88.3896	3.49726	3.5	89.3332	91.7737	183.231	168.361	75.959	67.9678	0.417834	0.407488	0.962648	0.997039	23.6675	21.65	9.68974	15.5867	3.24808	0.191946	1.97308	2.0863	2.09173	2.06992	NA	NA	3.21959	3.05515	3.29438	3.53318	0.0132842	0.0115298	1.21533	0.0186352	1.77871	0.592969
Embu	(CKDHL0089/CML395)//CKDHL141143	4.19025	3.34065	85.3179	86.6783	5.0496	6.5	90.5435	93.5008	181.556	167.22	71.0686	61.1584	0.388949	0.370739	0.962648	0.979268	26.9167	27.85	8.98793	4.87598	6.51386	8.74689	2.2209	2.46079	2.18559	2.17395	NA	NA	3.31818	3.52257	3.29595	3.50025	0.0132842	-0.00981807	1.18392	-0.218539	1.72995	-0.135816
Embu	(CKDHL0089/CML395)//CKDHL141147	4.00761	2.81313	82.6568	82.8552	4.77587	6	87.6497	88.8086	178.359	159.51	72.8388	62.9551	0.407964	0.394931	0.962648	1.02422	26.2092	26.5	9.08171	5.95089	4.22205	2.59433	2.56061	3.06023	2.08068	2.0836	NA	NA	3.2128	2.96265	3.38075	3.99378	0.0132842	0.0136843	1.30944	2.86162	1.76791	0.47393
Embu	(CKDHL0089/CML395)//CKDHL141358	5.27012	5.91318	81.6847	81.4075	3.51367	3.5	85.209	84.7322	221.062	239.499	103.688	109.182	0.45453	0.454174	0.962648	1.36643	27.4145	28.8	NA	NA	9.67187	16.4889	1.32271	0.979899	1.34408	1.13169	NA	NA	3.21288	2.96792	2.99663	1.99421	0.0132842	0.0138207	1.40345	5.15146	1.75573	0.319693
Embu	(CKDHL0089/CML395)//CKDHL141363	4.48566	3.9422	83.9094	84.866	2.75754	2	86.381	86.7327	184.698	170.35	82.4038	76.7913	0.456366	0.456509	0.962648	0.831284	25.3969	24.95	NA	NA	9.31528	15.2693	1.33062	1.02246	1.25495	1.06939	NA	NA	3.40015	4.00066	3.28462	3.49137	0.0132842	0.0124908	1.1966	0.044271	1.73937	0.0518501
Embu	(CKDHL0089/CML395)//CKDHL141367	4.75462	4.4989	80.8238	80.0832	4.79249	6	86.0254	86.2766	197.368	194.283	95.0198	95.9689	0.4818	0.488867	0.962648	0.888468	26.4712	27	NA	NA	5.03164	4.42236	1.34624	1.06683	1.29961	1.11693	NA	NA	3.32256	3.60512	3.20449	3.08236	0.0132842	0.0177032	1.2099	-0.048277	1.75376	0.243472
Embu	(CKDHL0089/CML395)//CKDHL141369	5.21708	5.76198	79.2133	77.4058	5.76223	8	85.585	85.3108	190.296	184.127	87.5851	85.7373	0.472032	0.47644	0.962648	0.985863	26.2092	26.5	NA	NA	8.1051	12.4333	1.35811	1.06919	1.33429	1.15315	NA	NA	3.31192	3.49662	3.20364	3.05615	0.0132842	0.0120939	1.21132	0.144964	1.74405	0.0410914
Embu	(CKDHL0089/CML395)//CKDHL141370	5.65611	6.60254	79.4626	77.8642	4.7422	6	84.5402	83.568	196.17	191.887	91.7753	90.5231	0.467774	0.471023	0.962648	1.10466	26.7857	27.6	NA	NA	10.1539	18.0204	1.33606	1.02375	1.26009	1.05613	NA	NA	3.28463	3.43272	3.27092	3.39977	0.0132842	-0.0216106	1.20912	0.0858445	1.92341	2.22439
Embu	(CKDHL0089/CML395)//CKDHL141371	5.93022	7.42402	83.2959	83.6283	3.75661	4	87.0177	87.6964	211.506	222.876	105.613	111.94	0.49158	0.501309	0.962648	1.00919	27.729	29.4	8.95526	5.1311	12.5666	24.0987	1.32302	0.989901	1.40332	1.19208	NA	NA	3.21642	2.95292	3.19933	2.98052	0.0132842	0.00722208	1.19785	-0.0802185	1.75452	0.195675
Embu	(CKDHL0089/CML395)//CKDHL141380	5.54979	6.5912	80.6497	79.416	2.0048	0.5	82.5868	79.9407	205.429	215.418	98.6125	103.27	0.477604	0.483529	0.962648	0.947109	26.183	26.45	8.98001	4.83721	4.24745	2.27327	1.90655	1.98698	3.08167	3.46188	NA	NA	3.23408	3.03218	3.10927	2.53326	0.0132842	0.00622874	1.31105	2.77646	1.75242	0.124597
Embu	(CKDHL0089/CML395)//CKDHL141526	4.68049	4.52336	81.7503	81.3405	3.51112	3.5	85.3072	84.7547	195.731	192.943	94.5285	95.4664	0.488266	0.497093	0.962648	1.0308	25.9472	26	8.86883	4.6643	5.37696	5.40757	1.91053	1.95966	2.08673	2.09836	NA	NA	3.30659	3.50232	3.18721	2.94538	0.0132842	0.0113102	1.20813	0.123632	1.94017	2.61624
Embu	(CKDHL0089/CML395)//CKDHL141557	4.7659	4.54979	82.107	82.1934	2.21722	1	83.9567	82.8726	189.651	180.268	87.5101	84.5564	0.470447	0.474423	0.962648	0.953539	25.2135	24.6	NA	NA	5.10179	4.80315	1.95865	2.05865	1.28988	1.06696	NA	NA	3.31125	3.54678	3.38306	3.9892	0.0132842	0.00643916	1.21469	-0.0566113	2.17498	5.24056
Embu	(CKDHL0089/CML395)//CKDHL141572	4.76281	4.62793	81.1517	80.4683	2.77735	2	83.9553	82.5547	196.326	194.046	91.1927	90.6032	0.462513	0.464329	0.962648	0.910334	25.3445	24.85	9.00848	6.48378	9.54786	16.5608	1.89519	1.94942	1.35538	1.14843	NA	NA	3.21746	2.98095	3.29352	3.50933	0.0132842	0.0044991	1.2155	0.171684	1.7474	0.0391678
Embu	(CKDHL0089/CML395)//CKDHL141585	6.05781	7.73587	80.5461	79.3997	3.00144	2.5	83.5807	81.8652	219.768	237.142	112.128	121.598	0.502385	0.515055	0.962648	0.980511	23.9819	22.25	NA	NA	3.34694	0.602921	1.33278	0.99572	1.25672	1.05585	NA	NA	3.20939	2.95243	3.18449	2.9153	0.0132842	-0.0170453	1.19476	-0.020041	2.16149	5.05363
Embu	(CKDHL0089/CML395)//CKDHL141591	5.74867	6.89996	79.2377	77.5533	3.52802	3.5	83.0432	81.1479	220.957	238.14	103.278	108.131	0.454794	0.454509	0.962648	1.03024	24.4536	23.15	8.70799	4.05263	7.21802	9.82836	1.30578	0.983799	1.28779	1.12787	NA	NA	3.12963	2.53108	3.10254	2.54452	0.0132842	0.0179898	1.20824	0.0853407	1.74174	0.0604289
Embu	(CKDHL0089/CML395)//CKDHL141605	5.58651	6.68088	80.7566	79.4751	4.02398	4.5	85.105	84.0512	213.304	230.116	106.445	115.152	0.493458	0.503698	0.962648	0.977233	24.6632	23.55	9.35879	10.1004	6.3604	7.99494	1.93559	2.02304	2.25165	2.41938	NA	NA	3.22608	2.98229	3.10655	2.50318	0.0132842	-0.0221268	1.19874	0.00120835	1.72769	-0.361991
Embu	(CKDHL0089/CML395)//CKDHL141615	3.85682	2.44795	82.8187	82.5847	4.9928	6.5	87.9907	89.0413	180.598	163.124	83.0507	78.0368	0.47438	0.479427	0.962648	0.850558	27.4669	28.9	NA	NA	4.24453	2.54264	1.92541	2.01899	1.91246	1.98057	NA	NA	3.38529	3.96636	3.37628	3.9424	0.0132842	0.0060204	1.2015	0.0440956	2.40033	8.09071
Embu	(CKDHL0089/CML395)//CKDHL141674	4.21491	3.23184	82.4352	81.9989	5.27256	7	88.0613	89.0845	193.374	187.549	87.1668	84.23	0.44636	0.44378	0.962648	0.923739	23.4579	21.25	NA	NA	3.24501	-0.032239	1.89804	2.00141	1.76313	2.03157	NA	NA	3.37812	3.94731	3.38103	3.99844	0.0132842	0.00163215	1.19696	0.232009	2.18181	5.35297
Embu	(CKDHL0089/CML395)//CKDHL141682	4.90436	4.85547	82.722	83.0045	2.49636	1.5	84.9368	84.362	197.57	193.5	98.874	100.8	0.506742	0.520599	0.962648	0.84575	25.7899	25.7	9.36056	9.9187	4.36275	2.81936	1.33457	1.02293	1.26198	1.08173	NA	NA	3.3036	3.5122	3.38672	4.00566	0.0132842	0.0108887	1.20109	-0.0187748	1.75178	0.0955207
Embu	(CKDHL0089/CML395)//CKDHL141683	5.31198	5.91004	83.4529	84.0415	3.5196	3.5	86.8827	87.525	216.02	229.19	112.55	121.516	0.51033	0.525164	0.962648	0.9574	27.2049	28.4	NA	NA	3.15461	0.140157	1.34786	1.03733	1.3519	1.14677	NA	NA	3.21328	2.961	3.28705	3.50693	0.0132842	0.0140866	1.21678	0.166207	1.76938	0.427367
Embu	(CKDHL0089/CML395)//CKDHL141696	5.52785	6.58928	82.6168	82.6146	3.03788	2.5	85.6859	85.3957	216.161	232.153	111.736	121.312	0.508002	0.522202	0.962648	0.973124	28.6199	31.1	9.06488	6.61457	6.75421	9.4539	1.32729	0.968616	1.37493	1.15338	NA	NA	3.22874	2.97545	3.20655	3.02011	0.0132842	-0.032381	1.42571	6.02435	2.04954	3.59012
Embu	(CKDHL0089/CML395)//CKDHL141729	5.04665	5.35511	81.2402	80.1321	4.77877	6	86.498	86.3728	208.406	221.063	100.667	106.615	0.477245	0.483072	0.962648	0.967025	26.8643	27.75	NA	NA	5.12137	4.8644	1.93823	2.04111	1.49622	1.53035	NA	NA	3.25337	3.12503	3.22147	3.13032	0.0132842	0.00558497	1.4912	8.02423	1.95473	2.42827
Embu	(CKDHL0089/CML395)//CKDHL141730	4.84697	4.79953	84.8099	86.0533	3.78091	4	88.5007	90.1479	184.661	171.89	75.1768	67.1313	0.404475	0.390492	0.962648	1.00392	23.2221	20.8	9.05465	6.35965	4.11079	1.93362	2.21597	2.4838	1.69421	1.62787	NA	NA	3.12963	2.53108	3.10254	2.54452	0.0132842	0.0179898	1.20824	0.0853407	1.74174	0.0604289
Embu	(CKDHL0089/CML395)//CKDHL141765	3.97993	2.70214	82.1095	81.7597	4.03056	4.5	86.3171	86.5695	190.389	181.663	94.8647	95.6189	0.52014	0.537644	0.962648	0.926206	26.4712	27	NA	NA	5.22248	4.88207	1.31366	0.990018	1.2861	1.13601	NA	NA	3.49232	4.55233	3.39092	4.03901	0.0132842	0.000507691	1.19395	-0.116495	3.49097	20.7803
Embu	(CKDHL0089/CML395)//CKDHL142040	5.90381	7.40005	83.6014	84.3463	3.00055	2.5	86.3898	86.7582	219.12	235.753	114.442	124.613	0.513181	0.52879	0.962648	1.06694	28.7247	31.3	NA	NA	9.45656	16.0723	1.34258	1.00018	1.35514	1.13879	NA	NA	3.2126	2.90101	3.1935	2.95454	0.0132842	-0.0214836	1.29833	2.575	1.75059	0.0728227
Embu	(CKDHL0089/CML395)//CKDHL142047	5.16707	5.54358	79.2404	77.8484	2.24446	1	81.4049	78.6587	215.558	226.329	109.525	116.142	0.499078	0.510848	0.962648	0.931132	28.5412	30.95	NA	NA	3.25976	0.0518407	1.32687	1.00579	1.34956	1.15209	NA	NA	3.21629	2.95797	3.28517	3.45049	0.0132842	0.0176337	1.19253	-0.0656514	1.97271	2.71447
Embu	(CKDHL0089/CML395)//CKDHL142065	5.12334	5.4679	83.7986	84.6634	2.97583	2.5	86.4321	86.7439	203.379	206.124	93.0265	92.7189	0.44777	0.445574	0.962648	0.940511	24.6108	23.45	NA	NA	5.21669	4.94599	1.31139	0.975614	1.27806	1.0779	NA	NA	3.29671	3.47274	3.2811	3.45136	0.0132842	0.00672573	1.21303	0.0770064	1.72006	-0.205638
Embu	(CKDHL0089/CML395)//CKDHL142183	5.42789	6.22223	82.8552	83.2212	4.76994	6	87.7952	89.0158	214.082	225.818	99.6172	102.621	0.457712	0.458222	0.962648	1.01762	25.9472	26	9.01009	5.74045	5.20828	4.88995	2.23206	2.5028	2.88572	3.06851	NA	NA	3.30159	3.46956	3.18667	2.98106	0.0132842	0.0134184	1.20918	0.215299	1.75427	0.366256
Embu	(CKDHL0089/CML395)//CKDHL142184	4.7689	4.63287	82.31	81.6109	3.75291	4	86.1415	85.8552	209.411	220.586	97.1829	100.179	0.453121	0.452381	0.962648	0.874183	24.7942	23.8	9.08177	6.36917	5.26489	5.17287	1.89876	1.99205	1.90785	2.18517	NA	NA	3.22735	3.01473	3.20215	3.00713	0.0132842	0.00102742	1.49348	7.86462	2.1793	5.14855
Embu	(CKDHL0089/CML395)//CKDHL142188	3.64638	1.94761	84.4527	85.3851	4.24288	5	88.5264	90.1791	168.483	142.369	68.4786	56.8199	0.415224	0.404168	0.962648	0.852947	23.3793	21.1	NA	NA	3.18054	-0.184251	1.92781	2.02944	1.85871	1.98419	NA	NA	3.47884	4.4713	3.47104	4.47509	0.0132842	0.0078152	1.14857	-0.187567	1.74662	0.16661
Embu	(CKDHL0089/CML395)//CKDHL142198	4.17827	3.22665	81.7909	81.0212	3.53336	3.5	85.5873	84.7077	184	175.665	82.2791	79.3528	0.44999	0.448398	0.962648	0.954571	24.0082	22.3	NA	NA	3.31012	0.280814	1.87013	1.94309	3.42951	4.14103	NA	NA	3.24215	3.06335	3.29724	3.5347	0.0132842	0.00233873	1.36414	5.27401	2.3894	7.73403
Embu	(CKDHL0089/CML395)//CKDHL142220	5.49758	6.41601	82.2843	81.9296	4.00654	4.5	86.3455	86.3726	205.67	214.468	96.5964	99.8026	0.466847	0.469843	0.962648	1.00065	26.0782	26.25	NA	NA	3.24939	0.129115	1.89747	1.97635	2.2823	2.48427	NA	NA	3.223	3.02647	3.19653	2.9886	0.0132842	0.00630864	1.29585	2.7332	1.7362	-0.055853
Embu	(CKDHL0089/CML395)//CKDHL142222	4.76877	4.53555	83.0682	83.3642	3.98354	4.5	86.9658	87.568	200.964	200.637	90.0618	88.0231	0.442792	0.43924	0.962648	0.966887	24.637	23.5	8.69833	5.1615	6.31558	8.26809	1.94285	2.02375	2.47937	2.55613	NA	NA	3.28463	3.43272	3.17457	2.89977	0.0132842	-0.0216106	1.20912	0.0858445	1.70196	-0.407187
Embu	(CKDHL0089/CML395)//CKDHL142277	5.29859	5.97663	81.3501	80.8343	3.02431	2.5	84.404	83.2619	195.206	193.105	87.6427	86.0194	0.448118	0.446016	0.962648	1.0397	24.3488	22.95	NA	NA	5.24029	5.4061	1.56664	1.39199	1.34756	1.13334	NA	NA	3.30625	3.48787	3.19579	2.9966	0.0132842	0.00423319	1.21418	0.156937	1.73376	-0.0685062
Embu	(CKDHL0089/CML395)//CKDHL142280	6.92635	9.75492	81.4226	80.8405	2.24669	1	83.488	81.7547	235.999	266.443	118.688	130.716	0.484508	0.492312	0.962648	1.05857	24.6632	23.55	NA	NA	4.39876	2.92219	1.60713	1.45966	1.27389	1.09836	NA	NA	3.1282	2.50232	3.18721	2.94538	0.0132842	0.0113102	1.20813	0.123632	1.71873	-0.015339
Embu	(CKDHL0089/CML395)//CKDHL142281	6.0321	7.6244	80.3058	78.9969	3.47932	3.5	83.8425	82.3719	214.699	227.872	107.123	113.986	0.487544	0.496174	0.962648	1.03563	23.6937	21.7	8.86883	4.6643	3.21967	0.0236054	1.32393	0.994986	1.30278	1.12463	NA	NA	3.12156	2.45392	3.18627	2.92014	0.0132842	0.0108682	1.20776	0.060117	2.82819	13.1413
Embu	(CKDHL0089/CML395)//CKDHL142302	3.87512	2.54645	82.0273	81.5553	5.75469	8	88.1309	89.4088	171.615	148.692	75.7773	68.1783	0.452033	0.450996	0.962648	0.674077	24.4798	23.2	13.3448	44.0993	14.6603	29.2547	1.91949	2.00902	2.7243	3.02968	NA	NA	3.48286	4.46756	3.47917	4.4539	0.0132842	0.00629432	1.20391	0.0727458	2.41022	8.11912
Embu	(CKDHL0089/CML395)//CKDHL142307	5.35849	6.14149	82.0824	81.5097	4.27131	5	86.5811	86.5593	212.005	227.146	104.364	111.97	0.48841	0.497277	0.962648	0.978537	25.6327	25.4	9.97814	15.1025	7.27062	10.3986	1.93025	2.01559	2.26832	2.48311	NA	NA	3.30708	3.45623	3.20044	2.97643	0.0132842	-0.023226	1.20397	0.0656132	1.72401	-0.349533
Embu	(CKDHL0089/CML395)//CKDHL142346	5.31395	5.87575	84.5877	85.4913	3.52137	3.5	88.0168	89.0701	208.077	216.806	101.143	105.562	0.477873	0.483871	0.962648	1.0053	25.1349	24.45	9.00443	4.95319	7.4949	10.9849	1.64008	1.56678	2.7737	3.15469	NA	NA	3.22501	3.01464	3.2927	3.5118	0.0132842	0.0063764	1.19702	0.0734292	1.76427	0.238146
Embu	(CKDHL0089/CML395)//CKDHL142389	5.59214	6.54125	80.0748	78.91	4.00073	4.5	84.2738	83.3633	199.034	197.32	89.0248	86.7093	0.443767	0.44048	0.962648	0.967819	29.0915	32	9.01145	5.20278	7.8802	11.9708	1.326	0.992352	1.35295	1.15936	NA	NA	3.30203	3.44812	2.99387	1.93467	0.0132842	0.00107925	1.19082	-0.0964594	1.73153	-0.0816849
Embu	(CKDHL0089/CML395)//CKDHL142405	4.24606	3.3769	81.3707	80.8198	5.72578	8	87.393	88.3611	213.854	225.553	110.761	118.738	0.504171	0.517327	0.962648	0.836987	25.7375	25.6	9.88891	15.6155	3.0594	-0.437974	1.33159	1.01094	1.30695	1.10417	NA	NA	3.29006	3.42434	3.28017	3.42612	0.0132842	0.00628377	1.21267	0.013491	1.7223	-0.206928
Embu	(CKDHL0089/CML395)//CKDHL142414	5.9022	7.43699	77.8208	75.1565	2.25184	1	80.2081	76.3743	224.223	247.505	116.455	128.287	0.506063	0.519735	0.962648	1.08078	23.1959	20.75	9.05032	6.22366	3.12029	0.183866	1.33907	1.02096	1.4487	1.25044	NA	NA	3.23339	3.02838	3.02455	2.08084	0.0132842	0.00633952	1.29929	2.54454	1.74207	-0.1282
Embu	(CKDHL0089/CML395)//CKDHL142418	5.03662	5.35294	80.767	79.8405	3.51112	3.5	84.3976	83.2547	200.114	200.943	101.211	105.216	0.513695	0.529444	0.962648	0.925533	24.7942	23.8	8.93985	5.65114	5.37696	5.40757	1.30374	0.959658	1.27389	1.09836	NA	NA	3.39578	4.00232	3.28355	3.44538	0.0132842	0.0113102	1.30707	2.75521	2.38306	7.8794
Embu	(CKDHL0089/CML395)//CKDHL142437	4.82395	4.73449	84.3249	85.5662	2.51704	1.5	86.4847	86.9784	227.258	250.925	116.476	127.659	0.493992	0.504377	0.962648	1.04002	25.3707	24.9	NA	NA	7.34303	10.4945	1.30051	0.950998	1.37802	1.17106	NA	NA	3.22952	3.04305	3.30302	3.57129	0.0132842	0.00506199	1.20362	0.00838274	1.74724	0.0960308
Embu	(CKDHL0089/CML395)//CKDHL142506	5.37997	5.94047	78.7114	76.6873	3.02819	2.5	81.9881	79.4407	192.493	185.081	87.9795	85.2151	0.455654	0.455604	0.962648	1.03684	27.0215	28.05	8.74407	4.55389	3.06702	-0.508197	1.33093	1.04123	1.2956	1.14296	NA	NA	3.21922	3.02417	3.10393	2.55725	0.0132842	0.0182557	1.20955	0.100088	2.19827	5.43126
Embu	(CKDHL0089/CML395)//CKDHL142549	4.7878	4.70385	77.7823	75.1727	2.26726	1	80.2233	76.4033	207.518	214.21	108.73	115.975	0.524315	0.542955	0.962648	0.981194	26.1306	26.35	NA	NA	5.46533	6.48897	1.32749	1.00271	1.35646	1.14404	NA	NA	3.38936	3.9613	3.28642	3.45416	0.0132842	-0.0206723	1.19431	-0.00786502	1.73418	-0.00458423
Embu	(CKDHL0089/CML395)//CKDHL142571	4.75589	4.61611	79.3166	77.7226	3.4777	3.5	82.8863	80.8545	187.695	177.823	93.3201	93.6005	0.515768	0.532081	0.962648	1.02163	23.5103	21.35	8.78533	3.7264	3.18666	0.141341	1.34044	1.01168	1.26089	1.0354	NA	NA	3.37789	3.92284	3.37473	3.92128	0.0132842	-0.0216298	1.39754	5.19649	2.37197	7.34871
Embu	(CKDHL0089/CML395)//CKDHL142607	4.38167	3.74961	78.7222	76.5469	2.74922	2	81.6076	78.6762	170.368	145.966	77.7195	70.704	0.481057	0.487922	0.962648	0.948145	28.2268	30.35	NA	NA	3.38142	0.461278	1.31162	0.965877	1.2722	1.1065	NA	NA	3.31251	3.52357	3.28289	3.43987	0.0132842	-0.00617193	1.31132	3.0468	2.22233	5.90188
Embu	(CKDHL0089/CML395)//CKDHL142637	4.66299	4.25368	79.6597	78.0235	5.24614	7	85.263	84.8084	185.739	173.518	73.1258	63.5788	0.385618	0.366503	0.962648	0.927183	24.5322	23.3	9.43909	13.2388	5.47821	5.7869	1.93176	2.02991	2.6786	2.99653	NA	NA	3.2931	3.48284	3.28411	3.48938	0.0132842	0.00621314	1.25199	2.38097	1.98049	2.84186
Embu	(CKDHL0089/CML395)//CKDHL142638	5.35616	6.02941	80.1624	78.4974	3.00445	2.5	83.3013	81.1164	198.616	201.944	100.463	105.48	0.50442	0.517644	0.962648	0.970826	24.7156	23.65	NA	NA	4.19743	2.53016	1.60751	1.51583	1.99786	2.28749	NA	NA	3.22931	3.0168	3.09954	2.47179	0.0132842	0.000722447	1.19316	0.00186911	1.75295	0.0932227
Embu	(CKDHL0089/CML395)//CKDHL142654	4.15334	3.25467	83.3512	83.6783	4.54383	5.5	88.1179	89.5008	206.758	213.22	91.1162	90.4084	0.433166	0.426994	0.962648	1.01052	24.506	23.25	NA	NA	6.90227	9.73373	1.9175	1.96079	2.18559	2.17395	NA	NA	3.22899	3.02257	3.29595	3.50025	0.0132842	-0.00981807	1.18392	-0.218539	1.72995	-0.135816
Embu	(CKDHL0089/CML395)//CKDHL142657	6.12724	7.79863	80.905	79.5699	3.73707	4	84.6563	83.4855	224.517	248.032	112.596	122.73	0.4867	0.495101	0.962648	0.890564	27.5717	29.1	NA	NA	3.32088	0.19897	1.8992	1.99915	1.64929	1.94713	NA	NA	3.13313	2.48684	3.20125	3.0056	0.0132842	0.000702399	1.20469	0.222043	1.74814	0.187675
Embu	(CKDHL0089/CML395)//CKDHL142658	5.28574	5.90945	79.6857	77.9296	4.7627	6	84.854	83.8808	210.414	221.362	101.06	105.536	0.471127	0.475288	0.962648	0.954943	25.9472	26	NA	NA	5.80248	6.59527	2.21398	2.48332	1.78139	1.95029	NA	NA	3.22466	2.98319	3.1969	2.95329	0.0132842	0.00510202	1.2001	-0.0353552	2.01851	3.52937
Embu	(CKDHL0089/CML395)//CKDHL142665	5.75779	7.01442	77.682	74.9164	2.49999	1.5	80.3718	76.3878	213.461	228.064	99.4287	104.11	0.457416	0.457845	0.962648	0.977654	26.2616	26.6	9.32755	9.74915	8.46504	13.5928	1.94737	2.04541	1.86917	1.95392	NA	NA	3.21661	2.97166	3.09591	2.46899	0.0132842	-0.022245	1.18234	-0.0849914	1.7259	-0.356116
Embu	(CKDHL0089/CML395)//CKDHL142745	5.94238	7.28476	81.6937	81.496	2.00148	0.5	83.4279	81.9119	217.722	232.255	113.468	122.55	0.509768	0.524448	0.962648	1.10297	24.506	23.25	NA	NA	3.15295	0.152723	1.62097	1.4957	1.35905	1.16029	NA	NA	3.12133	2.47962	3.19262	2.99684	0.0132842	0.00625786	1.21098	0.139737	1.74881	0.0134643
Embu	(CKDHL0089/CML395)//CKDHL142755	5.87917	7.21138	82.6511	82.8596	2.48568	1.5	84.835	84.1451	210.93	219.718	100.324	103.63	0.470477	0.474462	0.962648	1.21629	26.2616	26.6	NA	NA	4.39871	2.96636	1.32582	1.00327	1.26706	1.08086	NA	NA	3.29423	3.48111	3.28877	3.49535	0.0132842	0.0118163	1.21367	0.152253	1.98813	3.04151
Embu	(CKDHL0089/CML395)//CKDHL142757	4.07021	3.11472	86.3037	88.3639	2.75498	2	88.6372	90.3322	199.902	201.025	88.0065	86.2626	0.43504	0.429378	0.962648	0.992581	27.2049	28.4	NA	NA	13.928	27.265	1.64973	1.51684	1.26052	1.05608	NA	NA	3.30727	3.4437	3.48198	4.49542	0.0132842	-0.0266266	1.31404	2.99452	1.99849	3.12916
Embu	(CKDHL0089/CML395)//CKDHL142803	4.07075	2.99138	83.8265	84.5533	3.27514	3	86.9847	87.6479	193.701	188.39	90.598	89.6313	0.475126	0.480376	0.962648	0.843104	29.6942	33.15	9.1111	7.14396	4.16833	2.07982	1.30578	0.983799	1.28779	1.12787	NA	NA	3.3972	4.03108	3.29523	3.54452	0.0132842	0.0179898	1.20824	0.0853407	2.40608	7.95517
Embu	(CKDHL0089/CML395)//CKDHL142819	5.84327	7.27911	82.3039	82.0921	1.9771	0.5	83.9083	82.5273	212.343	225.307	107.42	115.298	0.49921	0.511016	0.962648	1.0784	26.6808	27.4	NA	NA	17.4526	36.4411	1.66235	1.54629	1.41835	1.21632	NA	NA	3.3124	3.49498	3.30263	3.56929	0.0132842	0.0124962	1.31654	2.7127	1.96696	2.62611
Embu	(CKDHL0089/CML395)//CKDHL142821	5.03591	5.41903	84.7042	85.6565	3.0105	2.5	87.4849	88.3743	217.101	234.505	111.657	121.287	0.504344	0.517547	0.962648	0.971136	28.8819	31.6	NA	NA	6.34259	8.371	1.33907	1.02096	1.4487	1.25044	NA	NA	3.23339	3.02838	3.31358	3.58084	0.0132842	0.00633952	1.20035	-0.0870382	1.74207	-0.1282
Embu	(CKDHL0089/CML395)//CKDHL142824	5.73992	6.94909	83.183	83.7212	2.99974	2.5	85.9761	86.0158	218.328	233.568	103.901	108.871	0.467121	0.470192	0.962648	0.991303	26.0782	26.25	NA	NA	8.31551	12.7847	1.62527	1.5028	1.26002	1.06851	NA	NA	3.12321	2.46956	3.28301	3.48106	0.0132842	0.0134184	1.20918	0.215299	1.75427	0.366256
Embu	(CKDHL0089/CML395)//CKDHL142908	6.43395	8.4806	84.565	85.866	2.75754	2	86.9874	87.7327	222.226	238.85	110.505	117.791	0.483709	0.491295	0.962648	1.23479	27.1787	28.35	8.9673	4.99115	9.48791	15.7079	1.33062	1.02246	1.25495	1.06939	NA	NA	3.22177	3.00066	3.18828	2.99137	0.0132842	0.0124908	1.1966	0.044271	1.73937	0.0518501
Embu	(CKDHL0089/CML395)//CKDHL143094	4.8135	4.75237	85.1013	86.2379	3.25589	3	88.1096	89.443	212.922	225.198	110.779	119.747	0.513467	0.529154	0.962648	0.814272	27.8076	29.55	NA	NA	4.93613	4.21378	1.34202	1.05019	1.36205	1.2125	NA	NA	3.31835	3.55814	3.3122	3.61961	0.0132842	0.0166653	1.30932	2.64658	1.73152	-0.264735
Embu	(CKDHL0089/CML395)//CKDHL143106	5.82626	7.10685	81.0421	80.3705	4.5227	5.5	85.8639	85.8833	217.067	231.086	106.49	112.804	0.479702	0.486197	0.962648	0.941657	25.2659	24.7	NA	NA	3.19058	0.00157628	1.951	2.04269	2.09855	2.08742	NA	NA	3.23194	3.07636	3.09647	2.48322	0.0132842	0.0110236	1.20979	-0.00998528	1.73075	0.167704
Embu	(CKDHL0089/CML395)//CKDHL143107	4.78981	4.6111	79.0505	77.4726	5.7375	8	85.2547	85.1131	192.617	185.777	77.5417	70.1051	0.389703	0.371699	0.962648	0.960058	23.6413	21.6	NA	NA	3.01158	-0.411763	1.92501	1.9855	1.76272	1.63062	NA	NA	3.10958	2.44501	3.08159	2.44969	0.0132842	0.0178323	1.19918	-0.0247123	1.76028	0.385926
Embu	(CKDHL0089/CML395)//CKDHL143108	4.80747	4.91121	80.6502	79.6146	3.29076	3	84.1699	82.8957	190	184.403	71.9833	63.3121	0.350425	0.321729	0.962648	0.835697	24.6108	23.45	8.97416	5.35406	3.27707	0.619316	2.23748	2.46862	2.18778	2.15338	NA	NA	3.13955	2.47545	3.20655	3.02011	0.0132842	-0.032381	1.19249	-0.178662	1.74901	0.0186911
Embu	(CKDHL0089/CML395)//CKDHL143113	4.6799	4.44831	81.2745	80.9077	4.52546	5.5	86.0336	86.3009	179.857	163.158	72.1256	62.4142	0.396491	0.380335	0.962648	1.13315	23.4579	21.25	NA	NA	7.84333	11.6592	2.2364	2.49886	2.19427	2.17707	NA	NA	3.22631	2.98339	3.10632	2.52736	0.0132842	0.0176314	1.30964	2.92995	1.76594	0.441336
Embu	(CKDHL0089/CML395)//CKDHL143119	4.70515	4.41611	82.4094	82.3698	3.47837	3.5	85.7644	85.6655	182.672	167.648	74.1613	64.9564	0.401205	0.386332	0.962648	0.912329	24.8466	23.9	NA	NA	6.32837	7.89443	2.22947	2.48183	2.08923	2.08604	NA	NA	3.21344	2.99399	3.28045	3.44585	0.0132842	-0.0107564	1.19874	-0.124829	1.69773	-0.538419
Embu	(CKDHL0089/CML395)//CKDHL143120	5.06463	5.25349	77.4927	74.8698	4.23703	5	82.1261	79.6655	211.572	220.398	96.4364	97.4564	0.445235	0.442348	0.962648	1.01759	25.5017	25.15	NA	NA	5.35017	5.40905	2.22947	2.48183	2.49565	2.58604	NA	NA	3.21344	2.99399	3.28045	3.44585	0.0132842	-0.0107564	1.19874	-0.124829	1.69773	-0.538419
Embu	(CKDHL0089/CML395)//CKDHL143127	4.46683	4.0527	85.2403	86.8463	4.26498	5	89.4218	91.7582	187.892	178.753	84.4563	80.863	0.447126	0.444754	0.962648	0.882728	25.8686	25.85	NA	NA	4.27785	2.91445	2.25277	2.50018	2.16798	2.13879	NA	NA	3.12341	2.40101	3.38619	3.95454	0.0132842	-0.0214836	1.19939	-0.0565829	1.75059	0.0728227
Embu	(CKDHL0089/CML395)//CKDHL143132	4.93378	4.99017	79.3433	77.4913	5.54445	7.5	85.5912	85.0701	186.436	177.306	81.2666	76.5618	0.43452	0.428716	0.962648	1.03308	24.0868	22.45	NA	NA	6.34407	8.0609	1.94348	2.06678	1.48773	1.5115	NA	NA	3.22501	3.01464	3.19636	3.0118	0.0132842	0.0063764	1.19702	0.0734292	1.98571	2.86972
Embu	(CKDHL0089/CML395)//CKDHL143138	4.25846	3.43961	79.913	78.4745	5.79302	8	86.3745	86.5475	188.634	178.884	80.7724	74.8002	0.419071	0.409062	0.962648	0.853188	26.1044	26.3	9.12846	8.6494	5.36893	5.59733	2.54248	3.01709	2.09455	2.11344	NA	NA	3.39618	3.99541	3.28494	3.4581	0.0132842	0.0115761	1.20944	0.13838	1.73237	0.092335
Embu	(CKDHL0089/CML395)//CKDHL143141	5.34482	6.01487	82.5771	82.0697	4.25421	5	86.942	87.2117	208.151	220.296	100.152	105.304	0.473051	0.477736	0.962648	1.05026	26.3402	26.75	NA	NA	5.23769	5.31445	2.19345	2.48284	1.58096	1.77535	NA	NA	3.2277	3.02171	3.19745	2.96132	0.0132842	0.000920595	1.2933	2.67639	1.95996	2.53848
Embu	(CKDHL0089/CML395)//CKDHL143157	4.66095	4.36621	84.1543	85.0533	5.55111	7.5	90.0167	92.6479	195.345	191.39	77.4043	70.3813	0.386111	0.36713	0.962648	1.03024	25.3969	24.95	9.01009	5.74045	5.14653	4.5652	2.51936	2.9838	2.10064	2.12787	NA	NA	3.21882	3.03108	3.29523	3.54452	0.0132842	0.0179898	1.20824	0.0853407	1.74174	0.0604289
Embu	(CKDHL0089/CML395)//CKDHL143158	5.03133	5.38489	83.2804	83.5189	4.26949	5	87.6513	88.557	207.715	217.663	90.8604	91.3854	0.427385	0.419639	0.962648	0.924607	26.4188	26.9	9.0903	6.77922	5.02989	5.05467	1.90628	1.95838	2.23468	2.21798	NA	NA	3.1382	2.51492	3.21276	3.07169	0.0132842	0.00290867	1.31526	2.71818	1.72354	-0.39367
Embu	(CKDHL0089/CML395)//CKDHL143160	4.1563	3.19656	83.6803	84.41	5.51805	7.5	89.4282	91.8633	181.365	165.07	68.2918	56.4593	0.366109	0.341683	0.962648	0.833316	25.4231	25	9.03791	5.57042	3.37167	0.51571	1.93279	1.99235	2.57223	2.65936	NA	NA	3.30203	3.44812	3.18656	2.93467	0.0132842	0.00107925	1.19082	-0.0964594	1.73153	-0.0816849
Embu	(CKDHL0089/CML395)//CKDHL143163	4.76659	4.64649	81.2366	80.862	2.7542	2	83.8766	82.6192	196.742	195.064	79.4183	73.466	0.392403	0.375134	0.962648	0.964792	26.2878	26.65	9.2376	8.5388	3.16098	-0.0370375	1.89921	1.93827	2.16408	2.14521	NA	NA	3.21012	2.98653	3.09488	2.48412	0.0132842	0.00599195	1.30861	2.75657	1.73517	-0.0942097
Embu	(CKDHL0089/CML395)//CKDHL143166	4.04301	3.03839	85.0281	86.3405	5.5342	7.5	90.7648	93.7547	169.023	144.193	62.8293	49.2164	0.365828	0.341326	0.962648	0.846586	26.2354	26.55	NA	NA	5.37696	5.40757	1.91053	1.95966	2.49316	2.59836	NA	NA	3.39578	4.00232	3.3799	3.94538	0.0132842	0.0113102	1.20813	0.123632	1.71873	-0.015339
Embu	(CKDHL0089/CML395)//CKDHL143168	4.75641	4.56571	83.028	83.4044	4.75879	6	87.9008	89.2658	197.74	194.56	81.7934	76.026	0.401875	0.387185	0.962648	0.94343	25.0301	24.25	9.42735	11.8125	3.35888	0.889363	1.94958	2.03427	2.55594	2.62945	NA	NA	3.19484	2.88685	3.17703	2.88859	0.0132842	-0.00977496	1.20121	0.114214	1.73576	0.0495473
Embu	(CKDHL0089/CML395)//CKDHL143174	4.26541	3.57693	85.0693	86.4666	4.01553	4.5	88.94	90.8428	197.024	195.948	80.5069	75.8142	0.396487	0.38033	0.962648	0.733846	24.506	23.25	NA	NA	3.2041	0.408905	1.95855	2.01596	2.13976	2.08919	NA	NA	3.20487	2.91802	3.1866	2.96413	0.0132842	-0.0145348	1.20209	0.00778689	1.731	-0.166895
Embu	(CKDHL0089/CML395)//CKDHL143185	4.18047	3.1939	86.6705	88.8698	3.47837	3.5	89.706	92.1655	180.07	162.898	72.1051	61.9564	0.396735	0.380646	0.962648	0.852388	24.6894	23.6	10.6809	29.2797	8.39986	13.1576	1.92607	1.98183	2.90207	3.08604	NA	NA	3.39182	3.99399	3.28045	3.44585	0.0132842	-0.0107564	1.19874	-0.124829	1.69773	-0.538419
Embu	(CKDHL0089/CML395)//CKDHL143201	5.44602	6.29528	78.8855	76.9058	5.25646	7	84.6754	83.8108	200.431	202.627	79.3605	73.7373	0.386856	0.368078	0.962648	1.01218	23.7723	21.85	8.91853	6.07265	6.03362	7.1701	1.96491	2.06919	1.33429	1.15315	NA	NA	3.13354	2.49662	3.1073	2.55615	0.0132842	0.0120939	1.21132	0.144964	1.74405	0.0410914
Embu	(CKDHL0089/CML395)//CKDHL143552	4.78409	4.61303	81.862	81.516	2.45388	1.5	83.9767	82.7623	194.834	190.647	89.9575	88.6498	0.463511	0.465599	0.962648	0.931656	26.576	27.2	8.88336	7.42809	5.34865	5.47713	1.34601	1.0386	1.29595	1.10714	NA	NA	3.37678	3.93271	3.28783	3.47011	0.0132842	0.0113744	1.21331	0.0887375	1.76892	0.408637
Embu	(CKDHL0089/CML395)//CKDHL143564	5.03722	5.19525	87.9541	90.7097	2.73757	2	90.068	92.7652	219.928	236.569	102.336	106.901	0.448782	0.446861	0.962648	1.06139	28.2792	30.45	9.01954	8.38164	12.2168	22.6262	1.32597	1.01913	1.31668	1.15415	NA	NA	3.21218	2.98268	3.19795	3.01928	0.0132842	0.0175478	1.20788	0.0218253	1.74398	0.0591398
Embu	(CKDHL0089/CML395)//CKDHL143572	5.26306	5.949	82.832	82.977	3.03243	2.5	85.8523	85.5784	218.554	236.811	107.217	115.161	0.476541	0.482177	0.962648	1.007	26.9953	28	NA	NA	11.4011	21.2796	1.2877	0.906032	1.34806	1.12091	NA	NA	3.31193	3.462	3.20207	3.01096	0.0132842	-0.0358118	1.20846	-0.00502192	1.73049	-0.246779
Embu	(CKDHL0089/CML395)//CKDHL143573	4.54841	4.15435	84.5565	85.6139	4.26909	5	88.7861	90.6538	203.917	207.522	99.0444	102.17	0.478511	0.484682	0.962648	0.95349	26.7594	27.55	NA	NA	4.27432	2.89884	1.33059	0.986118	1.3424	1.13983	NA	NA	3.308	3.48917	3.285	3.48869	0.0132842	-0.00366139	1.20117	-0.0503754	1.7334	-0.0130879
Embu	(CKDHL0089/CML395)//CKDHL143575	5.68388	6.79935	82.2621	82.1139	2.75177	2	84.8445	84.1538	198.986	198.522	100.758	104.67	0.505743	0.519328	0.962648	1.00612	26.4188	26.9	8.98014	5.51009	4.27432	2.89884	1.33059	0.986118	1.3424	1.13983	NA	NA	3.12961	2.48917	3.18866	2.98869	0.0132842	-0.00366139	1.20117	-0.0503754	1.7334	-0.0130879
Embu	(CKDHL0089/CML395)//CKDHL143576	4.55029	4.16384	83.1067	83.348	2.19793	1	84.8282	84.039	194.659	191.933	93.674	94.3348	0.48093	0.487759	0.962648	0.975208	25.9472	26	NA	NA	2.9348	-0.66859	1.34764	1.04201	1.35233	1.16253	NA	NA	3.21785	2.9998	3.29808	3.52645	0.0132842	0.00540121	1.21517	0.00667125	1.70985	-0.530803
Embu	(CKDHL0089/CML395)//CKDHL143580	4.99887	5.09246	80.7959	80.1934	6.26339	9	87.5951	88.8726	199.513	198.268	91.9651	91.0564	0.463973	0.466187	0.962648	0.927223	28.1744	30.25	NA	NA	3.0303	-0.460003	1.35186	1.05865	1.28988	1.06696	NA	NA	3.31125	3.54678	3.28671	3.4892	0.0132842	0.00643916	1.21469	-0.0566113	1.73209	-0.0225958
Embu	(CKDHL0089/CML395)//CKDHL143586	4.90265	4.97718	81.9198	81.6059	2.7828	2	84.6985	83.872	197.494	195.888	87.8293	85.2546	0.437402	0.432383	0.962648	0.995605	26.5236	27.1	NA	NA	8.24244	13.225	1.32798	1.012	1.38225	1.18089	NA	NA	3.22346	2.99441	3.20165	3.01848	0.0132842	0.00792994	1.19953	-0.00195589	1.76592	0.304638
Embu	(CKDHL0089/CML395)//CKDHL143587	5.24513	5.72332	80.2742	79.3753	5.25962	7	85.9025	86.1064	195.083	190.297	88.544	86.4673	0.45655	0.456743	0.962648	0.985347	25.7637	25.65	8.78533	3.7264	5.21033	5.43071	1.32707	0.986236	1.31023	1.06184	NA	NA	3.37579	3.94352	3.2725	3.44485	0.0132842	-0.0100813	1.48299	7.78987	1.73331	-0.0993724
Embu	(CKDHL0089/CML395)//CKDHL143605	5.2261	5.66533	81.7613	81.0581	3.25871	3	85.0576	84.1014	209.061	218.628	97.7125	100.782	0.459153	0.460055	0.962648	1.00332	24.2178	22.7	8.80752	5.45887	3.30803	0.666923	1.94299	2.05749	2.2748	2.47465	NA	NA	3.21253	2.98153	3.18478	2.94748	0.0132842	-0.0222258	1.1918	0.0675201	1.73253	-0.0710771
Embu	(CKDHL0089/CML395)//CKDHL143609	5.34824	5.88946	82.2819	81.9169	3.01008	2.5	85.2706	84.5167	219.599	233.948	107.855	113.978	0.478665	0.484878	0.962648	1.01378	27.3359	28.65	NA	NA	3.27175	0.289992	1.8982	1.99961	2.50391	2.93978	NA	NA	3.29581	3.4573	3.18786	2.97989	0.0132842	0.00145788	1.48533	7.88198	1.73368	0.101085
Embu	(CKDHL0089/CML395)//CKDHL143625	6.04008	7.57196	82.1806	81.6372	4.22388	5	86.3736	86.4766	219.077	236.793	103.923	109.68	0.460125	0.461291	0.962648	1.00509	26.9429	27.9	8.99121	8.85033	3.17946	-0.169684	1.91933	2.01082	1.5771	1.62147	NA	NA	3.20841	2.95756	2.99793	1.97244	0.0132842	0.0064686	1.21236	0.317515	1.97257	2.84469
Embu	(CKDHL0089/CML395)//CKDHL144168	5.859	7.19531	77.4102	74.9212	4.01473	4.5	81.8469	79.2297	205.301	211.012	86.2231	83.8477	0.406791	0.393439	0.962648	1.02269	24.637	23.5	8.99395	4.8356	7.51804	11.3864	1.92826	1.97433	2.14691	2.10271	NA	NA	3.11293	2.43664	3.18851	2.95404	0.0132842	-0.0223636	1.1963	-0.0186834	1.71044	-0.580798
Embu	(CKDHL0089/CML395)//CKDHL144170	4.93703	5.03662	80.1751	79.0415	5.03692	6.5	85.6699	85.525	189.996	181.69	77.9374	71.0162	0.398233	0.382552	0.962648	1.28422	24.2964	22.85	8.79677	6.32097	3.15461	0.140157	1.95465	2.03733	2.16475	2.14677	NA	NA	3.21328	2.961	3.1907	3.00693	0.0132842	0.0140866	1.21678	0.166207	1.76938	0.427367
Embu	(CKDHL0089/CML395)//CKDHL144192	6.14774	7.97203	78.4362	76.0251	7.03227	10.5	86.4321	86.5497	211.391	223.252	79.9261	74.8324	0.362053	0.336522	0.962648	0.999041	25.8948	25.9	9.06926	6.48682	5.16656	5.05615	1.94678	2.02605	1.75458	1.68299	NA	NA	3.04935	2.02938	3.01149	2.02047	0.0132842	0.00998567	1.21027	0.0532973	1.70851	-0.340503
Embu	(CKDHL0089/CML395)//CKDHL144202	4.26603	3.46495	85.5363	87.0351	4.79067	6	90.3952	93.086	181.97	167.868	80.737	75.5737	0.447438	0.445151	0.962648	0.883496	26.183	26.45	8.98202	6.11613	6.33919	8.72819	2.1981	2.44013	2.14244	2.11158	NA	NA	3.29417	3.44784	3.37829	3.94501	0.0132842	-0.0241031	1.21027	0.165775	1.71566	-0.270055
Embu	(CKDHL0089/CML395)//CKDHL144212	5.45594	6.40115	83.4943	84.0502	3.01602	2.5	86.3541	86.5487	204.006	209.456	97.5602	100.824	0.467807	0.471064	0.962648	0.947346	24.8728	23.95	9.00119	5.80248	3.10902	0.0344234	1.95396	1.99394	2.15743	2.11926	NA	NA	3.21856	2.94205	3.1956	3.00856	0.0132842	-0.0262243	1.20974	-0.0104989	1.75246	0.14142
Embu	(CKDHL0089/CML395)//CKDHL144220	4.91887	5.00947	85.893	87.9375	2.50216	1.5	87.888	89.3609	181.037	165.642	80.18	74.77	0.44507	0.442139	0.962648	0.877053	24.7418	23.7	NA	NA	4.20533	2.74874	1.96997	2.06293	1.3559	1.12075	NA	NA	3.22742	3.04196	3.19493	3.03204	0.0132842	0.0135342	1.3277	2.95902	1.76776	0.502736
Embu	(CKDHL0089/CML395)//CKDHL144223	3.71951	2.2441	89.9068	93.6783	5.0496	6.5	94.7883	100.501	160.052	127.97	61.6446	47.4084	0.396654	0.380542	0.962648	1.03336	24.5846	23.4	NA	NA	3.40664	0.852155	1.9175	1.96079	1.77917	1.67395	NA	NA	3.40737	4.02257	3.3923	4.00025	0.0132842	-0.00981807	1.18392	-0.218539	1.72995	-0.135816
Embu	(CKDHL0089/CML395)//CKDHL144224	5.47093	6.30811	82.3584	82.196	4.29481	5	86.9171	87.4644	184.589	172.846	75.389	68.0226	0.40152	0.386733	0.962648	0.972693	24.375	23	NA	NA	6.30128	7.7194	1.93703	1.99784	2.10113	2.11544	NA	NA	3.13532	2.50522	3.10882	2.55888	0.0132842	-0.0220552	1.51033	8.11052	1.73847	-0.117844
Embu	(CKDHL0089/CML395)//CKDHL144225	3.33911	1.18065	87.0294	89.2541	5.29439	7	92.3696	96.472	168.55	141.403	66.5576	54.1856	0.396342	0.380145	0.962648	0.610794	25.7899	25.7	9.39341	13.5764	3.13821	-0.00743814	2.24063	2.53194	2.08267	2.1061	NA	NA	3.47432	4.49106	3.38139	3.99293	0.0132842	-0.0103465	1.72231	13.8713	1.72364	-0.14112
Embu	(CKDHL0089/CML395)//CKDHL144230	3.83212	2.55127	82.5128	82.3997	3.7601	4	86.3094	86.3652	173.063	151.892	72.0329	63.0981	0.424063	0.415412	0.962648	0.903025	24.9253	24.05	8.88987	4.9567	7.48991	11.1292	2.54637	2.99572	2.06956	2.05585	NA	NA	3.38777	3.95243	3.37718	3.9153	0.0132842	-0.0170453	1.19476	-0.020041	1.694	-0.501927
Embu	(CKDHL0089/CML395)//CKDHL144244	3.49308	1.67305	84.4362	85.5415	5.79557	8	90.521	93.525	176.71	157.44	67.1426	55.2662	0.365881	0.341393	0.962648	1.03567	25.5541	25.25	9.25562	9.33784	3.15461	0.140157	2.25805	2.53733	2.16475	2.14677	NA	NA	3.48085	4.461	3.38339	4.00693	0.0132842	0.0140866	1.21678	0.166207	1.76938	0.427367
Embu	(CKDHL0089/CML395)//CKDHL144253	4.23388	3.53016	85.9094	87.5921	5.01173	6.5	90.8819	94.0273	188.237	181.307	80.6894	76.2984	0.422134	0.412958	0.962648	1.12864	26.2616	26.6	8.97922	7.0098	2.95223	-0.401026	1.96575	2.04629	1.82477	1.71632	NA	NA	3.3124	3.49498	3.39898	4.06929	0.0132842	0.0124962	1.2176	0.0811251	1.74552	-0.00547105
Embu	(CKDHL0228/CML442)//CKDHL140023	4.10824	3.10745	82.2666	82.2226	3.73058	4	85.9183	85.8545	171.67	148.573	71.559	61.8505	0.420271	0.410589	0.962648	0.992392	25.4493	25.05	9.22408	9.03681	7.44471	10.9601	1.94723	2.01168	2.48016	2.5354	NA	NA	3.2887	3.42284	3.27839	3.42128	0.0132842	-0.0216298	1.3041	2.71111	1.92908	2.08555
Embu	(CKDHL0228/CML442)//CKDHL140058	3.7677	2.15183	79.7955	77.9463	5.78859	8	86.3432	86.1491	169.139	139.88	69.8932	57.8365	0.418872	0.408808	0.962648	0.950497	26.445	26.95	9.01507	5.7978	3.27434	0.0485024	1.90412	2.00958	1.69207	1.89068	NA	NA	3.37662	3.95611	3.27766	3.46839	0.0132842	0.00118396	1.1861	-0.0414107	2.19129	5.62822
Embu	(CKDHL0228/CML442)//CKDHL140095	4.544	4.20085	78.8773	76.5724	4.50186	5.5	83.8509	82.0579	187.142	182.347	87.0471	86.5396	0.471576	0.475859	0.962648	0.97826	27.1787	28.35	8.9044	7.72048	3.1259	-0.479116	1.92674	2.02231	1.89129	1.98816	NA	NA	3.22744	2.98378	3.20468	3.00802	0.0132842	0.00578678	1.21175	0.0813663	1.75466	0.123308
Embu	(CKDHL0228/CML442)//CKDHL140099	3.94113	2.62204	85.4599	86.9333	2.99122	2.5	88.0812	89.2751	180.68	165.378	78.9851	72.7344	0.441377	0.43744	0.962648	0.969548	26.1044	26.3	8.84525	6.9565	5.87269	6.91293	2.20415	2.47164	1.64893	1.77617	NA	NA	3.38254	3.94649	3.28516	3.47482	0.0132842	0.0072456	1.18769	-0.0367226	1.74825	0.127361
Embu	(CKDHL0228/CML442)//CKDHL140123	4.61655	4.3044	78.425	76.0137	5.25383	7	84.272	82.8945	186.477	178.794	90.4825	90.7476	0.489617	0.498811	0.962648	1.03278	25.6589	25.45	NA	NA	3.15907	-0.144403	2.24191	2.54468	2.72808	3.02269	NA	NA	3.21797	2.97315	3.29038	3.47383	0.0132842	0.00566853	1.19535	-0.00483339	1.75286	0.129183
Embu	(CKDHL0228/CML442)//CKDHL140502	5.25996	5.72065	83.8511	84.069	2.24881	1	85.8123	85.1232	220.69	240.507	110.398	119.617	0.489251	0.498347	0.962648	0.953457	27.2049	28.4	8.55646	4.97667	3.29014	0.162643	1.86391	1.93896	2.62948	3.1811	NA	NA	3.12533	2.48097	3.19157	2.98422	0.0132842	-0.000420522	1.28449	2.56709	2.16612	5.01558
Embu	(CKDHL0228/CML442)//CKDHL140503	5.15759	5.44536	84.3608	85.5045	1.99059	0.5	85.8464	85.862	220.033	234.5	105.385	110.3	0.467153	0.470233	0.962648	1.08259	26.9429	27.9	8.97674	5.67957	9.54146	15.9773	1.94137	2.02293	2.88768	3.08173	NA	NA	3.21441	3.0122	3.19403	3.00566	0.0132842	0.0108887	1.20109	-0.0187748	1.97323	2.7271
Embu	(CKDHL0228/CML442)//CKDHL140505	5.03741	5.45277	85.0816	86.0587	3.78313	4	88.8863	90.2571	197.824	202.624	93.1703	95.9114	0.468484	0.471926	0.962648	0.889564	26.1306	26.35	NA	NA	3.15809	-0.274282	1.93101	2.00102	1.8629	1.94945	NA	NA	3.23976	3.00632	3.30824	3.54762	0.0132842	-0.0338163	1.40427	5.24608	2.19204	5.20948
Embu	(CKDHL0228/CML442)//CKDHL140521	5.57549	6.51081	81.695	80.9309	2.25077	1	83.8285	81.9073	215.056	231.526	110.867	120.582	0.505101	0.51851	0.962648	1.06741	27.3883	28.75	9.58023	15.2588	4.4523	3.24573	2.18986	2.47772	2.67464	3.19173	NA	NA	3.13454	2.48693	3.19137	2.97854	0.0132842	0.00153974	1.79828	16.588	2.17508	5.11106
Embu	(CKDHL0228/CML442)//CKDHL140530	5.26904	5.77139	82.9254	83.0641	2.01003	0.5	84.6554	83.6124	224.492	245.353	109.783	117.585	0.473005	0.477677	0.962648	0.943831	28.4102	30.7	9.20431	8.58897	6.29262	7.73948	1.91429	2.00558	2.52807	2.84469	NA	NA	3.23359	3.05794	3.28939	3.50563	0.0132842	0.00585378	1.49647	7.87625	2.17478	5.01512
Embu	(CKDHL0228/CML442)//CKDHL140531	5.35677	5.99999	81.7981	81.039	3.75819	4	85.6441	85.1308	213.749	226.592	105.12	111.161	0.481377	0.488329	0.962648	1.03464	26.7332	27.5	8.90061	9.09356	10.459	18.6166	1.89188	1.98018	2.40049	2.79448	NA	NA	3.22662	3.01121	3.09564	2.45186	0.0132842	0.00134824	1.20172	0.0794483	1.74597	0.188428
Embu	(CKDHL0228/CML442)//CKDHL140537	4.94203	5.02331	82.9521	82.9283	2.74863	2	85.5139	84.9241	209.157	214.945	101.813	105.267	0.48591	0.494095	0.962648	0.946052	25.8686	25.85	9.1111	7.14396	3.29459	0.0318646	1.90522	1.98366	3.10284	3.4543	NA	NA	3.21355	3.01476	3.18452	2.96764	0.0132842	0.00646236	1.39974	5.37077	1.73376	0.197259
Embu	(CKDHL0228/CML442)//CKDHL140540	4.60382	4.18154	83.284	83.5253	3.26062	3	86.4579	86.6218	202.149	204.99	100.689	105.1	0.500206	0.512283	0.962648	0.934843	28.1744	30.25	9.39462	12.4544	3.12541	-0.308343	1.93624	2.05362	2.66585	2.97485	NA	NA	3.40833	4.08963	3.29713	3.54258	0.0132842	0.00386366	1.31213	2.62245	1.75369	0.21803
Embu	(CKDHL0228/CML442)//CKDHL140543	5.80232	7.05939	84.3572	84.988	1.72747	-5.63568e-15	85.5039	84.9177	214.72	228.682	108.096	115.729	0.496767	0.507908	0.962648	1.00692	25.7637	25.65	8.96371	9.49047	5.4191	5.78436	1.89935	1.99735	1.98364	2.35534	NA	NA	3.22919	2.99683	3.10442	2.48705	0.0132842	0.00052812	1.19624	-0.0227265	1.96435	2.83053
Embu	(CKDHL0228/CML442)//CKDHL140545	5.36649	6.04414	84.3572	84.988	1.98036	0.5	85.8071	85.4177	220.473	239.182	109.296	117.479	0.483876	0.491508	0.962648	0.980607	27.0739	28.15	NA	NA	3.34762	0.521201	1.89935	1.99735	2.39006	2.85534	NA	NA	3.22919	2.99683	3.20076	2.98705	0.0132842	0.00052812	1.19624	-0.0227265	1.96435	2.83053
Embu	(CKDHL0228/CML442)//CKDHL140549	5.02141	5.14377	85.5979	86.9373	2.25755	1	87.5054	88.1205	180.712	165.256	79.8273	73.734	0.447819	0.445635	0.962648	0.973243	25.8161	25.75	8.99269	5.56914	9.41555	15.7979	1.90444	2.01185	1.93523	2.2802	NA	NA	3.20891	2.96819	3.28457	3.49607	0.0132842	0.00150302	1.19648	0.00351451	1.97057	2.71956
Embu	(CKDHL0228/CML442)//CKDHL140550	4.57703	4.12528	84.7902	86.2292	3.49436	3.5	87.9897	89.5151	212.683	223.112	102.166	106.191	0.471979	0.476373	0.962648	0.722599	27.2573	28.5	NA	NA	5.33438	5.14976	1.91963	2.02155	2.6989	3.00098	NA	NA	3.12264	2.45165	3.28652	3.49568	0.0132842	0.00805734	2.25922	28.9556	1.97528	2.92819
Embu	(CKDHL0228/CML442)//CKDHL140557	5.62958	6.59702	82.3307	82.0924	2.27985	1	84.5652	83.2946	221.709	241.787	112.963	123.169	0.49653	0.507607	0.962648	0.970341	28.0434	30	9.06726	6.38004	3.22432	-0.19434	1.91074	1.99438	2.63615	2.94659	NA	NA	3.16322	2.62906	3.2061	3.06554	0.0132842	0.00598184	1.2786	2.66038	2.17149	5.07061
Embu	(CKDHL0228/CML442)//CKDHL140837	4.19708	3.27426	83.3018	83.1355	4.01402	4.5	87.4074	87.8323	168.365	145.425	67.0953	56.5146	0.402806	0.38837	0.962648	0.99628	25.4755	25.1	9.12634	6.98837	4.25041	2.53445	1.88835	1.97708	2.35913	2.77686	NA	NA	3.30929	3.51084	3.38879	3.97747	0.0132842	-0.00123781	1.31956	3.00885	1.74399	-0.0022613
Embu	(CKDHL0228/CML442)//CKDHL141029	5.64551	6.76558	82.0723	81.9378	2.97313	2.5	84.8083	84.125	209.899	220.691	100.676	105.112	0.468606	0.472081	0.962648	1.11383	28.3578	30.6	8.87983	8.13477	12.7346	24.1664	1.92173	1.99795	1.36984	1.10682	NA	NA	3.21415	2.95037	3.28931	3.45291	0.0132842	0.00690992	1.21172	0.0677972	1.75063	0.116072
Embu	(CKDHL0228/CML442)//CKDHL141032	5.11379	5.45939	81.3435	80.9212	3.25607	3	84.5757	83.7297	202.288	205.512	88.2792	86.8477	0.426966	0.419106	0.962648	0.994916	28.2006	30.3	NA	NA	3.20244	0.421471	2.23165	2.47433	1.33406	1.10271	NA	NA	3.20212	2.93664	3.18851	2.95404	0.0132842	-0.0223636	1.1963	-0.0186834	1.71044	-0.580798
Embu	(CKDHL0228/CML442)//CKDHL141036	5.586	6.59053	82.5274	82.7212	2.49396	1.5	84.7633	84.0158	214.63	226.818	101.331	105.121	0.46558	0.468231	0.962648	1.0454	27.729	29.4	NA	NA	3.13679	-0.373212	1.62527	1.5028	1.26002	1.06851	NA	NA	3.2124	2.96956	3.28301	3.48106	0.0132842	0.0134184	1.20918	0.215299	1.75427	0.366256
Embu	(CKDHL0228/CML442)//CKDHL141045	5.22594	5.6202	81.9924	81.4373	3.01621	2.5	85.0798	84.1205	212.077	222.506	109.642	117.234	0.512006	0.527295	0.962648	1.02734	25.4493	25.05	9.77006	12.8739	7.34407	10.5347	1.90444	2.01185	2.34165	2.7802	NA	NA	3.20891	2.96819	3.09188	2.49607	0.0132842	0.00150302	1.29541	2.63509	1.95826	2.57336
Embu	(CKDHL0228/CML442)//CKDHL141046	5.30092	5.84912	83.7729	84.8162	3.49332	3.5	87.0226	87.9959	201.179	201.098	89.2785	87.0856	0.437256	0.432197	0.962648	1.03417	27.991	29.9	8.99115	5.4773	3.09739	-0.290956	2.20821	2.45017	1.3274	1.10434	NA	NA	3.20541	2.99341	3.27522	3.47493	0.0132842	0.0182743	1.19954	0.0388031	1.99179	3.16499
Embu	(CKDHL0228/CML442)//CKDHL141047	5.1669	5.66056	84.1517	84.8997	2.74856	2	86.6126	86.8652	224.288	245.392	115.726	126.848	0.505239	0.518687	0.962648	0.955657	29.4059	32.6	8.84989	4.40114	3.34694	0.602921	1.93957	1.99572	2.47599	2.55585	NA	NA	3.1202	2.45243	3.18449	2.9153	0.0132842	-0.0170453	1.19476	-0.020041	2.13689	4.76123
Embu	(CKDHL0228/CML442)//CKDHL141052	4.80439	4.68327	85.5267	87.3376	3.25125	3	88.4344	90.2345	200.453	199.488	91.221	89.5555	0.447987	0.445849	0.962648	0.906525	27.7814	29.5	NA	NA	3.2877	0.388605	2.25346	2.54356	1.36245	1.1663	NA	NA	3.20731	2.91996	3.18861	2.9529	0.0132842	0.0188273	1.20643	0.120123	1.7675	0.35877
Embu	(CKDHL0228/CML442)//CKDHL141064	4.41847	3.88107	83.3138	83.8061	3.23684	3	86.3644	86.5604	198.923	199.081	90.6685	89.8601	0.446638	0.444133	0.962648	1.01145	27.5979	29.15	9.22408	9.03681	5.16307	5.03002	2.54944	2.98966	2.49783	2.56547	NA	NA	3.30239	3.44687	3.28739	3.46572	0.0132842	-0.0333193	1.20731	-0.0849527	1.93824	2.24767
Embu	(CKDHL0228/CML442)//CKDHL141156	4.03619	2.86598	82.5891	82.5108	4.76149	6	87.4854	88.488	172.548	150.757	73.9888	65.7482	0.429999	0.422965	0.962648	0.858481	25.0301	24.25	9.01671	5.99625	3.15037	-0.191713	1.93961	2.05852	1.96645	2.08426	NA	NA	3.31879	3.58	3.38985	4.03552	0.0132842	0.00662399	1.21438	0.247413	1.76091	0.397442
Embu	(CKDHL0228/CML442)//CKDHL141187	4.44571	3.90442	81.2974	80.8643	2.26569	1	83.4447	81.8905	183.259	170.498	76.8146	70.107	0.41785	0.407508	0.962648	0.972487	28.2268	30.35	10.5655	19.8367	17.5543	36.8422	2.5173	2.97502	1.35938	1.12241	NA	NA	3.3208	3.5619	3.39409	4.03444	0.0132842	0.00394662	1.21584	0.0233195	2.44703	8.44787
Embu	(CKDHL0228/CML442)//CKDHL141237	3.40898	1.50525	87.04	89.348	4.97967	6.5	91.8017	95.539	152.61	115.183	55.635	38.8348	0.363387	0.33822	0.962648	0.528466	25.4755	25.1	9.7186	15.5094	5.34089	5.43752	2.25783	2.54201	2.16518	2.16253	NA	NA	3.48542	4.4998	3.20173	3.02645	0.0132842	0.00540121	1.21517	0.00667125	2.15274	4.73236
Embu	(CKDHL0228/CML442)//CKDHL141238	5.00012	5.14486	85.636	87.5662	2.51704	1.5	87.6975	88.9784	193.839	189.925	84.9485	81.6585	0.429768	0.422671	0.962648	1.08792	26.8381	27.7	8.85921	5.074	3.99939	0.442221	1.9073	1.951	2.19087	2.17106	NA	NA	3.22952	3.04305	3.20668	3.07129	0.0132842	0.00506199	1.20362	0.00838274	2.29069	11.0184
Embu	(CKDHL0228/CML442)//CKDHL141239	4.71004	4.37992	84.2836	85.1873	2.7753	2	86.8392	87.4407	192.904	185.831	82.1537	76.7151	0.40822	0.395257	0.962648	1.08947	25.6589	25.45	10.9868	23.7934	7.20999	10.0181	1.93772	2.04123	2.10845	2.14296	NA	NA	3.3976	4.02417	3.20027	3.05725	0.0132842	0.0182557	1.20955	0.100088	1.75538	0.168103
Embu	(CKDHL0228/CML442)//CKDHL141241	4.13952	3.21465	84.36	85.5019	4.79999	6	89.3422	91.7078	182.783	169.34	72.2518	63.0084	0.391925	0.374526	0.962648	0.910828	25.7113	25.55	9.34758	11.8008	4.21068	1.58688	1.95009	2.0376	2.1991	2.15487	NA	NA	3.3268	3.57536	3.10953	2.54359	0.0132842	0.00737747	1.30431	2.62746	1.99806	3.15778
Embu	(CKDHL0228/CML442)//CKDHL141246	4.26808	3.61779	82.5767	82.4832	3.51924	3.5	86.1492	86.0711	192.646	188.4	82.061	77.8577	0.413027	0.401372	0.962648	0.970155	26.0258	26.15	NA	NA	3.25186	0.228439	1.93499	1.9737	2.08723	2.08592	NA	NA	3.31227	3.47646	3.09714	2.45974	0.0132842	0.471265	1.20241	-0.0383267	1.71546	-0.193612
Embu	(CKDHL0228/CML442)//CKDHL141257	4.80153	4.73163	84.8801	86.4077	1.9966	0.5	86.3368	86.8009	185.335	173.158	82.0637	76.9142	0.44273	0.439161	0.962648	1.01224	28.8033	31.45	8.75661	5.48715	7.58609	11.0056	2.53979	2.99886	1.38142	1.17707	NA	NA	3.3155	3.48339	3.29901	3.52736	0.0132842	0.0176314	1.19906	-0.011231	1.76594	0.441336
Embu	(CKDHL0228/CML442)//CKDHL141258	4.71642	4.53757	81.3878	80.6727	3.78457	4	85.3777	84.9033	190.123	182.46	78.7445	72.2251	0.408398	0.395484	0.962648	0.982656	27.2311	28.45	8.80322	5.85742	6.6737	9.55914	1.93428	2.00271	1.35646	1.14404	NA	NA	3.30017	3.4613	3.09373	2.45416	0.0132842	-0.0206723	1.29325	2.62371	1.95563	2.62699
Embu	(CKDHL0228/CML442)//CKDHL141260	4.29844	3.6041	83.134	83.6116	2.51784	1.5	85.3915	85.0914	177.754	160.61	71.5217	62.375	0.396878	0.380828	0.962648	1.02439	24.8728	23.95	9.00119	5.80248	4.00145	0.41709	1.93759	1.99263	2.59014	2.65754	NA	NA	3.23227	3.02444	3.30111	3.58138	0.0132842	0.0128908	1.20942	0.034853	1.76781	0.509934
Embu	(CKDHL0228/CML442)//CKDHL141264	3.4607	1.45604	85.3369	87.017	3.74237	4	88.7691	90.8199	169.043	141.361	63.1819	48.6399	0.358345	0.331805	0.962648	0.813299	25.7375	25.6	9.46584	14.6458	3.16054	0.399563	2.53627	2.99831	2.12228	2.08258	NA	NA	3.46091	4.45339	3.26503	3.42334	0.0132842	0.489938	1.30621	2.98882	1.73994	0.185667
Embu	(CKDHL0228/CML442)//CKDHL141265	4.90259	4.8541	84.0794	84.7541	4.53573	5.5	88.7312	90.472	174.028	151.403	88.5286	84.6351	0.355697	0.328437	0.962648	0.536491	24.637	23.5	9.16494	10.4018	3.13821	-0.00743814	2.24063	2.53194	2.08267	2.1061	NA	NA	3.38513	3.99106	3.38139	3.99293	0.0132842	0.489653	1.20433	0.0941788	1.72364	-0.14112
Embu	(CKDHL0228/CML442)//CKDHL141271	4.36183	3.61811	84.1339	85.392	1.99559	0.5	85.6461	85.7478	189.725	181.457	83.84	79.8036	0.439864	0.435515	0.962648	0.863441	28.4364	30.75	8.99773	6.93966	5.29696	5.53908	2.24307	2.5213	1.36305	1.13427	NA	NA	3.31386	3.56057	3.38953	4.02195	0.0132842	0.00570539	1.21133	-0.00862768	2.24219	5.97119
Embu	(CKDHL0228/CML442)//CKDHL141278	4.62978	4.35963	80.5775	79.5447	2.76818	2	83.3673	81.6139	173.653	152.804	69.559	59.1589	0.394978	0.37841	0.962648	0.94194	24.8728	23.95	9.56136	11.0869	4.17929	0.805121	2.22202	2.47239	2.11352	2.12421	NA	NA	3.23679	3.05884	3.20266	3.03256	0.0132842	0.0103802	1.20208	0.00702514	1.7308	0.174902
Embu	(CKDHL0228/CML442)//CKDHL141284	3.96898	2.72316	83.9679	84.8552	4.01721	4.5	87.9529	89.3086	180.002	162.51	69.5832	58.2051	0.377606	0.356309	0.962648	1.001	24.5322	23.3	9.77433	17.6238	8.42933	13.284	1.95382	2.06023	2.08068	2.0836	NA	NA	3.39118	3.96265	3.18806	2.99378	0.0132842	0.0136843	1.30944	2.86162	1.76791	0.47393
Embu	(CKDHL0228/CML442)//CKDHL141285	3.97377	2.86661	82.9681	83.1283	4.00949	4.5	87.0177	87.6964	169.047	145.376	68.2589	57.4403	0.396195	0.379958	0.962648	0.884188	26.7857	27.6	9.70405	18.8316	4.21068	1.58688	1.92981	1.9899	1.80975	1.69208	NA	NA	3.3948	3.95292	3.19933	2.98052	0.0132842	0.00722208	1.19785	-0.0802185	2.01749	3.32068
Embu	(CKDHL0228/CML442)//CKDHL141288	3.54067	1.65016	86.0461	87.7541	3.01842	2.5	88.7312	90.472	188.684	178.153	81.4648	75.9356	0.41132	0.399201	0.962648	0.796553	25.0301	24.25	9.56476	15.9574	3.13821	-0.00743814	1.93723	2.03194	2.48909	2.6061	NA	NA	3.38513	3.99106	3.28504	3.49293	0.0132842	0.489653	1.30877	2.87196	1.72364	-0.14112
Embu	(CKDHL0228/CML442)//CKDHL141417	4.61608	4.40795	83.6144	83.9506	4.27521	5	88.0044	88.9488	168.656	147.698	67.7446	58.0885	0.411412	0.399318	0.962648	0.974729	26.8119	27.65	NA	NA	11.3721	20.4664	2.2046	2.47953	2.28549	2.52561	NA	NA	3.22589	3.00612	3.2995	3.50651	0.0132842	0.00512954	1.21734	0.209287	1.97019	2.76863
Embu	(CKDHL0228/CML442)//CKDHL141426	4.90427	4.87779	80.1916	78.8851	5.7602	8	86.404	86.6791	191.767	184.869	82.7004	77.5699	0.428416	0.42095	0.962648	0.990202	24.5846	23.4	8.86862	6.50748	7.4386	10.6345	1.92781	2.02944	2.26513	2.48419	NA	NA	3.12208	2.4713	3.18201	2.97509	0.0132842	0.0078152	1.14857	-0.187567	1.74662	0.16661
Embu	(CKDHL0228/CML442)//CKDHL141467	3.95676	2.6623	81.5373	80.9376	4.51694	5.5	86.3007	86.4237	176.071	158.286	75.4258	67.9513	0.434116	0.428202	0.962648	0.940951	25.0563	24.3	NA	NA	3.22925	-0.138085	1.89122	1.99441	2.59474	3.01129	NA	NA	3.39672	4.01306	3.39764	4.02788	0.0132842	0.00148841	1.16508	-0.0859799	1.97969	2.82744
Embu	(CKDHL0228/CML442)//CKDHL142076	4.40785	3.6948	83.3959	83.8642	2.46623	1.5	85.4498	85.068	198.772	196.637	97.9437	99.5231	0.495314	0.50606	0.962648	0.940571	27.9386	29.8	NA	NA	4.2441	3.00493	2.54965	3.02375	2.88579	3.05613	NA	NA	3.19544	2.93272	3.17457	2.89977	0.0132842	-0.0216106	1.30806	2.71742	1.70196	-0.407187
Embu	(CKDHL0228/CML442)//CKDHL142086	4.99786	5.21178	83.2339	83.4806	4.02237	4.5	87.3483	88.0774	210.673	223.591	106.093	113.926	0.498937	0.510669	0.962648	1.01717	28.8557	31.55	8.62006	5.11925	4.00703	1.90249	1.94167	2.06256	2.70374	3.01467	NA	NA	3.24043	3.08016	3.20877	3.04434	0.0132842	0.00484297	1.31794	2.70725	2.20366	5.58326
Embu	(CKDHL0228/CML442)//CKDHL142093	4.76408	4.58211	81.216	80.3586	5.03376	6.5	86.743	86.9797	193.516	186.878	76.4881	68.2857	0.380737	0.360292	0.962648	1.36406	26.4188	26.9	9.39385	11.061	4.32096	2.79263	1.90943	1.98558	2.30166	2.53473	NA	NA	3.11289	2.44366	3.184	2.94613	0.0132842	0.00603178	1.19237	-0.0253892	1.70876	-0.139931
Embu	(CKDHL0228/CML442)//CKDHL142108	4.50667	3.99329	84.5144	85.1518	2.47012	1.5	86.559	86.6104	218.135	235.275	112.289	122.282	0.504875	0.518223	0.962648	0.94987	28.3316	30.55	9.70405	18.8316	5.22599	4.97684	1.91597	2.00592	2.68293	3.01206	NA	NA	3.29795	3.46719	3.19424	2.97951	0.0132842	0.00370827	1.21117	0.0609722	1.7439	0.0336986
Embu	(CKDHL0228/CML442)//CKDHL142113	5.24233	5.73267	81.7986	81.1039	2.74313	2	84.5148	83.1949	211.44	225.184	103.361	110.018	0.481129	0.488013	0.962648	1.00362	27.1001	28.2	9.28751	9.99579	3.17448	-0.168143	1.92218	2.01005	2.67011	2.972	NA	NA	3.1472	2.54957	3.20356	3.02999	0.0132842	0.00646752	1.19188	0.136317	1.74574	0.120569
Embu	(CKDHL0228/CML442)//CKDHL142121	4.50018	4.04681	83.3417	83.696	3.53615	3.5	86.9171	87.4644	200.066	201.096	93.7231	94.7726	0.459829	0.460914	0.962648	0.920062	26.9691	27.95	8.5788	5.284	5.208	4.94163	2.24043	2.49784	2.50756	2.61544	NA	NA	3.22451	3.00522	3.30151	3.55888	0.0132842	-0.0220552	1.20252	-0.0766184	1.73847	-0.117844
Embu	(CKDHL0228/CML442)//CKDHL142124	4.33373	3.63272	84.561	85.7226	2.21327	1	86.2215	86.3545	218.102	233.323	110.112	118.101	0.498467	0.510071	0.962648	0.941223	27.8076	29.55	11.1054	35.9632	4.27995	2.91912	1.94723	2.01168	2.88659	3.0354	NA	NA	3.2887	3.42284	3.18204	2.92128	0.0132842	-0.0216298	1.19966	-0.066667	1.69533	-0.692226
Embu	(CKDHL0228/CML442)//CKDHL142128	4.77852	4.70427	83.2557	83.4969	3.98509	4.5	87.1777	87.8719	170.322	146.872	68.7412	57.9859	0.403199	0.38887	0.962648	0.898205	26.1306	26.35	9.5327	16.4506	4.31295	2.80138	1.93072	1.99499	2.92847	3.12463	NA	NA	3.38913	3.95392	3.28262	3.42014	0.0132842	0.0108682	1.20776	0.060117	1.72096	-0.0166281
Embu	(CKDHL0228/CML442)//CKDHL142673	3.87748	2.52313	84.1484	84.6539	3.02458	2.5	87.131	87.4992	184.503	175.028	73.9575	66.7362	0.400658	0.385637	0.962648	0.911776	27.1525	28.3	8.90873	4.73263	5.40772	5.53269	1.90987	1.98094	2.63954	2.95386	NA	NA	3.33815	3.61922	3.20384	3.04972	0.0132842	-0.0105726	1.17795	-0.00200313	2.21617	5.67143
Embu	(CKDHL0228/CML442)//CKDHL142684	4.07837	2.9348	82.6102	82.4889	3.48587	3.5	85.9104	85.8587	172.002	150.407	73.6578	65.2307	0.437977	0.433114	0.962648	1.05958	25.1611	24.5	NA	NA	6.96611	9.29353	2.19351	2.49424	2.58065	3.02766	NA	NA	3.30367	3.48805	3.38775	4.01231	0.0132842	0.00154949	1.27886	2.95173	1.74846	0.144758
Embu	(CKDHL0228/CML442)//CKDHL142685	4.90037	4.87306	80.191	78.5831	4.50691	5.5	84.9816	84.0588	186.089	176.871	73.9256	65.6134	0.391559	0.37406	0.962648	0.92	23.6937	21.7	9.52924	11.855	4.30084	2.81229	2.20808	2.51256	2.31899	2.75949	NA	NA	3.22309	3.02858	3.28312	3.48935	0.0132842	0.00117822	1.15162	-0.250329	1.73914	-0.133276
Embu	(CKDHL0228/CML442)//CKDHL142707	4.03311	2.85284	82.4854	82.0831	3.74825	4	86.1944	86.0588	173.488	153.871	66.5576	54.8634	0.378119	0.356962	0.962648	0.964021	23.4317	21.2	9.12295	7.37909	3.2651	0.180707	2.20808	2.51256	2.31899	2.75949	NA	NA	3.31228	3.52858	3.28312	3.48935	0.0132842	0.00117822	1.15162	-0.250329	1.73914	-0.133276
Embu	(CKDHL0228/CML442)//CKDHL142960	5.51898	6.32676	82.1338	82.0638	3.00716	2.5	85.0175	84.5043	202.137	203.829	91.4606	90.8227	0.44953	0.447813	0.962648	0.943228	26.9167	27.85	8.97674	5.67957	6.38743	7.92518	1.9407	2.016	1.29385	1.10672	NA	NA	3.22444	3.03763	3.30422	3.58253	0.0132842	0.0108864	1.20762	0.0356456	1.77876	0.600167
Embu	(CKDHL0228/CML442)//CKDHL142961	4.41484	3.8078	85.1054	86.1749	3.52095	3.5	88.4562	89.8753	214.574	228.869	107.211	114.62	0.490573	0.500028	0.962648	0.865832	24.8728	23.95	9.01077	4.82388	5.2653	4.94635	1.91427	1.99829	2.63597	2.91995	NA	NA	3.33124	3.576	3.40937	4.12159	0.0132842	0.00548551	1.19316	-0.0899078	1.97991	2.89066
Embu	(CKDHL0228/CML442)//CKDHL142964	5.35762	5.9812	84.1007	85.3162	2.98755	2.5	86.7194	87.4959	206.247	210.348	95.4469	96.0856	0.456026	0.456076	0.962648	0.981539	28.1744	30.25	NA	NA	4.13313	2.34062	2.51161	2.95017	1.3274	1.10434	NA	NA	3.20541	2.99341	3.27522	3.47493	0.0132842	0.0182743	1.19954	0.0388031	1.75804	0.387215
Embu	(CKDHL0228/CML442)//CKDHL142968	5.22362	5.59883	82.9261	83.3896	3.49726	3.5	86.3013	86.7737	212.542	221.861	98.2341	100.468	0.455234	0.455069	0.962648	0.863998	26.7332	27.5	9.0032	6.04722	14.6412	29.1393	1.66968	1.5863	1.27888	1.06992	NA	NA	3.30878	3.55515	3.19803	3.03318	0.0132842	0.0115298	1.21533	0.0186352	1.77871	0.592969
Embu	(CKDHL0228/CML442)//CKDHL142979	6.01084	7.56097	84.5565	85.6139	2.75177	2	86.9669	87.6538	222.407	241.272	112.41	121.67	0.491408	0.50109	0.962648	1.08507	28.122	30.15	9.45206	10.2909	3.23858	0.267262	1.63399	1.48612	1.3424	1.13983	NA	NA	3.2188	2.98917	3.18866	2.98869	0.0132842	-0.00366139	1.20117	-0.0503754	1.7334	-0.0130879
Embu	(CKDHL0228/CML442)//CKDHL142981	6.19113	7.97759	82.4587	82.4822	3.25398	3	85.5939	85.3319	212.896	224.775	99.8531	103.397	0.458516	0.459245	0.962648	1.0025	28.2006	30.3	9.00648	5.96455	14.4947	29.0713	1.6228	1.51076	1.32298	1.05878	NA	NA	3.20871	2.95874	3.18371	2.92656	0.0132842	-0.0209844	1.20818	0.140151	1.7303	-0.0841873
Embu	(CKDHL0228/CML442)//CKDHL142989	5.39913	6.26881	82.1832	82.0502	2.25736	1	84.2318	83.0487	212.087	224.206	107.156	114.824	0.495514	0.506314	0.962648	1.02776	27.7814	29.5	8.98014	5.51009	3.10902	0.0344234	1.34717	0.993943	1.34458	1.11926	NA	NA	3.21856	2.94205	3.1956	3.00856	0.0132842	-0.0262243	1.20974	-0.0104989	1.98621	2.9192
Embu	(CKDHL0228/CML442)//CKDHL143002	5.32799	6.07275	84.5196	85.5311	2.52007	1.5	86.7558	87.1897	218.629	235.895	95.3678	97.3025	0.423971	0.415295	0.962648	1.03448	26.5498	27.15	8.7664	3.46324	5.50118	6.40315	1.63527	1.49064	1.35726	1.12331	NA	NA	3.30425	3.45142	3.19755	2.97568	0.0132842	-0.0206915	1.18484	-0.160376	1.72755	-0.289623
Embu	(CKDHL0228/CML442)//CKDHL143014	5.82674	7.11056	82.5944	82.7226	2.46616	1.5	84.7055	83.8545	223.991	244.073	106	112.101	0.460294	0.461507	0.962648	1.02946	28.1744	30.25	9.1862	8.5105	5.25815	5.4045	1.34044	1.01168	1.26089	1.0354	NA	NA	3.19951	2.92284	3.18204	2.92128	0.0132842	-0.0216298	1.2986	2.56491	1.69533	-0.692226
Embu	(CKDHL0228/CML442)//CKDHL143206	3.83385	2.35497	82.3457	81.9476	3.52188	3.5	86.026	85.6494	179.501	162.677	74.5417	65.9505	0.415349	0.404326	0.962648	0.949275	25.1611	24.5	8.75142	5.62962	3.19798	-0.0888588	2.20255	2.50158	2.18364	2.5152	NA	NA	3.29279	3.47232	3.29458	3.51401	0.0132842	0.00157107	1.28656	2.60366	1.95785	2.62629
Embu	(CKDHL0228/CML442)//CKDHL143215	4.81757	4.86278	80.2813	78.6142	4.99884	6.5	85.6512	85.1676	183.391	175.526	79.5952	75.6685	0.438634	0.43395	0.962648	0.995209	26.8119	27.65	NA	NA	4.07473	2.40927	1.93372	2.04274	2.35657	2.56891	NA	NA	3.23334	3.05353	3.30985	3.56368	0.0132842	0.00498412	1.19905	0.0312849	1.94743	2.25056
Embu	(CKDHL0228/CML442)//CKDHL143217	4.19771	3.31101	82.6657	82.9253	4.27988	5	87.0681	87.875	175.842	156.18	72.0775	62.5638	0.415078	0.403982	0.962648	1.06528	27.1525	28.3	8.979	5.91409	4.28397	2.44745	1.93675	2.01553	2.50608	2.59437	NA	NA	3.23179	3.02608	3.29846	3.56824	0.0132842	0.0124884	1.20313	0.0986915	1.76634	0.556496
Embu	(CKDHL0228/CML442)//CKDHL143372	4.12387	3.18603	84.6623	85.6783	4.03806	4.5	88.7243	90.5008	166.901	140.47	66.0996	53.9084	0.391744	0.374295	0.962648	1.05822	25.9472	26	9.01145	5.20278	5.50019	6.85003	2.2209	2.46079	1.77917	1.67395	NA	NA	3.31818	3.52257	3.10326	2.50025	0.0132842	-0.00981807	1.2945	2.72264	1.72995	-0.135816
Embu	(CKDHL0228/CML442)//CKDHL143383	3.71962	2.22886	82.1234	81.848	4.72678	6	86.9506	87.539	166.992	141.433	60.7754	46.3348	0.357625	0.33089	0.962648	1.09981	24.3226	22.9	10.3607	17.3671	3.97975	-0.118038	2.25783	2.54201	2.16518	2.16253	NA	NA	3.39623	3.9998	3.29808	3.52645	0.0132842	0.00540121	1.21517	0.00667125	1.70985	-0.530803
Embu	(CKDHL0228/CML442)//CKDHL143388	4.41408	3.77512	83.1302	83.7511	2.99978	2.5	85.9263	86.1444	179.399	161.712	71.6544	61.7089	0.396014	0.379729	0.962648	0.748913	25.2659	24.7	NA	NA	3.96928	-0.230128	1.96913	2.08583	2.08469	2.05758	NA	NA	3.31613	3.5436	3.19228	3.01889	0.0132842	0.0131318	1.21084	0.081681	2.45668	8.75363
Embu	(CKDHL0228/CML442)//CKDHL143400	4.23964	3.39069	84.3359	85.41	4.5065	5.5	88.8218	90.8633	179.859	162.32	73.0895	63.4593	0.40471	0.390792	0.962648	0.783609	26.3664	26.8	9.18402	9.03878	3.37167	0.51571	2.23619	2.49235	2.1658	2.15936	NA	NA	3.30203	3.44812	3.18656	2.93467	0.0132842	0.501079	1.3887	5.1667	2.17442	5.18147
Embu	(CKDHL0228/CML442)//CKDHL143407	4.29574	3.51961	84.9167	86.1124	3.27123	3	87.987	89.2585	204.288	210.883	95.3063	97.6351	0.409096	0.396371	0.962648	0.595966	26.6284	27.3	10.2592	25.6065	7.25948	10.2869	2.24501	2.51986	2.08347	2.08537	NA	NA	3.3892	3.98118	3.29251	3.51444	0.0132842	0.489634	1.19487	-0.0583327	1.71701	-0.426159
Embu	(CKDHL0228/CML442)//CKDHL143427	3.55601	1.82844	84.6083	85.86	4.47794	5.5	88.9344	91.0589	159.953	126.976	59.8276	44.4913	0.364947	0.340205	0.962648	0.670255	26.7332	27.5	9.94395	22.1649	5.45666	6.17714	2.2485	2.52146	2.19638	2.17749	NA	NA	3.37865	3.87847	3.18629	2.91494	0.0132842	0.0181194	1.20475	0.0418609	1.97754	2.88139
Embu	(CKDHL0228/CML442)//CKDHL143440	5.12957	5.50577	82.9032	83.1059	1.51837	-0.5	84.0921	82.872	197.494	195.888	88.6861	86.5046	0.444703	0.441672	0.962648	1.03727	26.8119	27.65	9.10497	8.59965	10.6879	19.4385	1.93477	2.012	1.38225	1.18089	NA	NA	3.22346	2.99441	3.20165	3.01848	0.0132842	0.00792994	1.30397	2.77582	1.76592	0.304638
Embu	(CKDHL0228/CML442)//CKDHL143443	4.7442	4.62615	83.8553	84.5447	3.02106	2.5	86.7025	87.1139	188.171	179.304	82.924	78.6589	0.438416	0.433673	0.962648	0.94194	24.9515	24.1	9.92941	19.4011	4.17929	0.805121	1.91862	1.97239	2.51994	2.62421	NA	NA	3.32598	3.55884	3.20266	3.03256	0.0132842	0.0103802	1.20208	0.00702514	2.17369	5.43806
Embu	(CKDHL0228/CML442)//CKDHL143445	3.195	1.09006	85.2403	86.8463	5.52941	7.5	90.9378	94.2582	162.827	133.003	64.5801	51.863	0.400332	0.385222	0.962648	0.692925	28.0958	30.1	NA	NA	3.24211	0.282871	2.55617	3.00018	2.16798	2.13879	NA	NA	3.56936	4.90101	3.38619	3.95454	0.0132842	0.478516	1.19939	-0.0565829	2.27652	6.32282
Embu	(CKDHL120312/CML312)//CKDHL140023	3.99762	2.76598	79.1997	77.1304	4.27137	5	83.9111	82.2485	165.331	137.755	69.2271	58.6855	0.432019	0.425534	0.962648	0.947073	24.1392	22.55	NA	NA	6.56124	8.91836	1.92492	2.0238	2.35717	2.55706	NA	NA	3.38521	3.99095	3.2876	3.46167	0.0132842	-0.0214868	1.40834	5.6855	1.72828	-0.0822484
Embu	(CKDHL120312/CML312)//CKDHL140058	4.17349	3.21265	76.9373	73.6539	3.02458	2.5	80.4606	76.4992	176.148	159.778	76.0137	69.7362	0.447276	0.444945	0.962648	1.02633	24.113	22.5	NA	NA	4.42952	3.04731	1.90987	1.98094	2.63954	2.95386	NA	NA	3.33815	3.61922	3.39653	4.04972	0.0132842	-0.0105726	1.17795	-0.00200313	1.72117	-0.210923
Embu	(CKDHL120312/CML312)//CKDHL140095	3.60209	1.79559	75.3384	71.1291	6.03231	8.5	82.4092	79.7481	163.598	130.708	69.5477	57.8215	0.450823	0.449458	0.962648	0.86116	22.5146	19.45	NA	NA	3.35775	0.722383	1.92988	2.0318	2.27203	2.43253	NA	NA	3.46905	4.47474	3.36702	3.91605	0.0132842	-0.021874	1.19795	0.116449	3.95964	26.6624
Embu	(CKDHL120312/CML312)//CKDHL140099	4.38992	3.7731	80.3203	79.0442	4.7424	6	85.3535	84.9401	189.198	181.776	82.2942	77.9962	0.438668	0.433994	0.962648	0.921381	25.2921	24.75	8.97674	5.67957	10.4028	18.4044	1.96886	2.06966	2.5606	2.66549	NA	NA	3.30456	3.50817	3.20939	3.07043	0.0132842	0.0104918	1.21581	0.0819178	1.75647	0.084762
Embu	(CKDHL120312/CML312)//CKDHL140123	4.66664	4.51121	78.6424	76.1142	4.99884	6.5	84.1352	82.6676	201.607	208.776	94.1597	96.9185	0.464365	0.466686	0.962648	0.996671	24.0868	22.45	8.96094	5.04237	7.41212	10.8888	2.23712	2.54274	3.16941	3.56891	NA	NA	3.32253	3.55353	3.30985	3.56368	0.0132842	0.00498412	1.19905	0.0312849	1.72598	-0.381017
Embu	(CKDHL120312/CML312)//CKDHL140502	5.05386	5.27646	81.7968	81.185	3.00697	2.5	84.6856	83.7186	224.052	245.725	112.794	122.603	0.489464	0.498618	0.962648	0.990343	28.1744	30.25	8.94569	5.00941	3.1825	-0.353218	1.90723	1.98822	3.20069	3.62105	NA	NA	3.23445	3.06248	3.207	3.08486	0.0132842	0.0059806	1.30561	2.896	1.76096	0.40464
Embu	(CKDHL120312/CML312)//CKDHL140503	5.56521	6.43474	80.3217	78.9998	3.74489	4	84.2188	82.9842	228.339	252.797	110.39	118.632	0.466564	0.469484	0.962648	0.923801	26.3664	26.8	NA	NA	6.38701	8.1517	1.92519	2.00976	2.59785	2.87193	NA	NA	3.12054	2.47636	3.19334	2.96807	0.0132842	0.0064283	1.21112	0.09544	1.769	0.372677
Embu	(CKDHL120312/CML312)//CKDHL140505	4.03331	2.86327	83.5234	83.569	3.51324	3.5	87.0251	87.1232	194.393	192.507	90.6929	90.867	0.468927	0.47249	0.962648	0.945427	25.1349	24.45	8.92367	6.13598	3.29014	0.162643	2.16731	2.43896	2.22306	2.6811	NA	NA	3.30371	3.48097	3.28792	3.48422	0.0132842	-0.000420522	1.18555	-0.064488	1.97073	2.6936
Embu	(CKDHL120312/CML312)//CKDHL140521	5.5362	6.36503	80.5509	79.516	3.21253	3	83.6735	82.2623	227.569	250.397	115.146	125.4	0.491913	0.501733	0.962648	0.987212	26.3402	26.75	8.95438	8.41493	5.40619	5.62333	1.9528	2.0386	3.7345	4.10714	NA	NA	3.1092	2.43271	3.09514	2.47011	0.0132842	0.0113744	1.31225	2.72032	1.99037	3.04022
Embu	(CKDHL120312/CML312)//CKDHL140530	5.15331	5.48198	80.6901	79.8552	1.99413	0.5	82.4954	80.3086	219.586	234.76	102.653	106.455	0.454124	0.453657	0.962648	1.02422	25.2397	24.65	NA	NA	4.22205	2.59433	1.95382	2.06023	2.89353	3.0836	NA	NA	3.12361	2.46265	3.38075	3.99378	0.0132842	0.0136843	1.30944	2.86162	1.76791	0.47393
Embu	(CKDHL120312/CML312)//CKDHL140531	5.30297	5.76109	79.367	77.6873	2.01664	0.5	81.3817	78.4407	220.16	235.581	106.828	112.715	0.471555	0.475833	0.962648	1.01053	27.2049	28.4	9.56476	15.9574	3.06702	-0.508197	1.93772	2.04123	3.32772	3.64296	NA	NA	3.21922	3.02417	3.29662	3.55725	0.0132842	0.0182557	1.20955	0.100088	1.75538	0.168103
Embu	(CKDHL120312/CML312)//CKDHL140537	5.30056	5.83026	79.8378	78.3653	2.74562	2	82.596	80.2766	217.966	235.809	105.282	112.048	0.469421	0.473118	0.962648	1.05619	26.8381	27.7	9.03777	5.48012	3.25589	-0.0561842	1.9093	2.0281	2.51237	2.92888	NA	NA	3.22404	3.00364	3.19847	3.0137	0.0132842	0.000749423	1.15741	-0.1484	1.7502	0.0608305
Embu	(CKDHL120312/CML312)//CKDHL140540	4.83503	4.76623	79.9149	78.1304	3.49694	3.5	83.544	81.6966	215.171	230.73	100.828	105.607	0.459116	0.460007	0.962648	0.980413	25.7375	25.6	9.2808	9.48682	3.31255	0.819633	1.92214	2.02449	3.07718	3.46251	NA	NA	3.21093	2.98645	3.28269	3.437	0.0132842	-0.0220277	1.29194	2.74204	1.7181	-0.257402
Embu	(CKDHL120312/CML312)//CKDHL140543	4.62133	4.36293	82.5242	82.1381	1.24562	-1	83.4081	81.3097	211.285	223.553	104.876	111.904	0.488846	0.497831	0.962648	0.881642	26.7857	27.6	NA	NA	4.22244	2.5501	1.92023	1.98463	3.06096	3.47336	NA	NA	3.31028	3.48973	3.20146	3.01911	0.0132842	-0.0358948	1.20581	-0.0374716	1.73839	-0.143286
Embu	(CKDHL120312/CML312)//CKDHL140545	4.7389	4.521	82.3283	82.0532	2.51104	1.5	84.7113	83.6883	217.194	232.762	105.016	110.749	0.471222	0.475409	0.962648	0.899925	26.7857	27.6	9.23313	9.51312	6.32055	8.07624	1.93069	2.04336	3.35381	3.85891	NA	NA	3.22462	3.01993	3.19282	3.00804	0.0132842	0.00704733	1.31249	2.79886	1.98187	2.80562
Embu	(CKDHL120312/CML312)//CKDHL140549	4.13968	3.14062	82.9254	83.0641	3.02157	2.5	85.8682	85.6124	177.512	159.603	73.9717	65.3347	0.416975	0.406395	0.962648	0.943831	26.2092	26.5	NA	NA	3.18539	-0.155258	1.91429	2.00558	2.12165	2.34469	NA	NA	3.23359	3.05794	3.28939	3.50563	0.0132842	0.00585378	1.19965	-0.0184916	1.73189	-0.248036
Embu	(CKDHL120312/CML312)//CKDHL140550	5.5026	6.25144	81.2351	80.1346	2.49251	1.5	83.6334	81.8456	220.501	234.968	105.908	111.005	0.470863	0.474952	0.962648	0.899585	26.2092	26.5	9.48771	11.8204	3.37054	0.34873	1.9131	1.98988	3.10116	3.46244	NA	NA	3.21948	3.03601	3.18386	2.96213	0.0132842	-0.0110197	1.48438	7.80051	2.15432	5.12764
Embu	(CKDHL120312/CML312)//CKDHL140557	5.922	7.24852	81.1749	80.3851	1.96691	0.5	82.7656	80.6791	230.392	255.369	113.886	123.07	0.479937	0.486496	0.962648	1.04576	26.1044	26.3	NA	NA	3.18054	-0.184251	1.92781	2.02944	2.67156	2.98419	NA	NA	3.12208	2.4713	3.18201	2.97509	0.0132842	0.0078152	1.44539	7.70717	1.74662	0.16661
Embu	(CKDHL120312/CML312)//CKDHL140837	4.92338	5.03863	82.0464	81.5954	2.26282	1	84.1646	82.6657	199.126	201.479	89.0843	88.5084	0.443314	0.439904	0.962648	1.13702	24.9515	24.1	9.27663	9.24626	4.45588	2.83817	1.90996	1.99919	2.68684	3.02648	NA	NA	3.14607	2.53721	3.10842	2.51682	0.0132842	0.0042019	1.20475	0.0382589	1.73384	-0.17735
Embu	(CKDHL120312/CML312)//CKDHL141029	5.40102	6.19128	81.0015	80.1283	2.74506	2	83.6825	82.1964	210.273	220.626	96.5311	98.6903	0.444053	0.440845	0.962648	1.00919	25.5803	25.3	NA	NA	9.45934	16.204	2.23321	2.4899	1.40332	1.19208	NA	NA	3.30561	3.45292	3.29568	3.48052	0.0132842	0.00722208	1.30843	2.86096	1.75452	0.195675
Embu	(CKDHL120312/CML312)//CKDHL141032	5.80606	7.13397	79.8689	78.4058	1.71606	1.46974e-15	81.3402	78.3108	212.758	225.127	92.3828	92.7373	0.423871	0.415168	0.962648	1.03849	25.5017	25.15	NA	NA	4.99788	4.53852	1.66151	1.56919	1.33429	1.15315	NA	NA	3.13354	2.49662	3.20364	3.05615	0.0132842	0.0120939	1.21132	0.144964	1.74405	0.0410914
Embu	(CKDHL120312/CML312)//CKDHL141036	5.41848	6.21053	79.0527	77.3061	2.47819	1.5	81.5133	78.5604	219.742	237.081	102.149	106.61	0.449569	0.447862	0.962648	0.948949	25.9996	26.1	8.97416	5.35406	3.09158	-0.233141	1.33585	0.989657	1.27856	1.06547	NA	NA	3.2132	2.94687	3.0947	2.46572	0.0132842	-0.0333193	1.20731	-0.0849527	1.71679	-0.383912
Embu	(CKDHL120312/CML312)//CKDHL141045	5.32472	5.92273	78.8189	76.4686	2.25746	1	81.2539	77.6738	221.227	241.632	106.934	114.408	0.470533	0.474533	0.962648	0.950848	27.5193	29	8.92323	4.84124	5.13742	4.69354	1.90011	2.00545	3.31327	3.96198	NA	NA	3.12139	2.44746	3.29629	3.50726	0.0132842	-0.000148864	1.20158	0.060265	1.73878	0.0124637
Embu	(CKDHL120312/CML312)//CKDHL141046	4.65392	4.29852	83.4783	84.392	3.26002	3	86.5557	87.2478	204.798	208.968	90.8653	90.0536	0.434919	0.429224	0.962648	0.896121	26.6808	27.4	9.81796	18.3367	22.7252	49.8201	2.24307	2.5213	1.36305	1.13427	NA	NA	3.22467	3.06057	3.10049	2.52195	0.0132842	0.00570539	1.21133	-0.00862768	2.21469	5.64439
Embu	(CKDHL120312/CML312)//CKDHL141047	5.78863	6.98805	81.469	80.685	2.24831	1	83.4728	81.7186	228.161	253.225	112.965	122.853	0.478689	0.48491	0.962648	0.937711	24.9777	24.15	8.8871	5.70393	5.25398	4.90994	1.90723	1.98822	2.79426	3.12105	NA	NA	3.23445	3.06248	3.207	3.08486	0.0132842	0.0059806	1.20667	0.264424	1.98241	3.03622
Embu	(CKDHL120312/CML312)//CKDHL141052	5.55324	6.60224	82.3127	82.3406	1.73659	1.46974e-15	83.6368	82.1184	218.666	236.711	105.682	112.724	0.472852	0.477483	0.962648	0.975378	24.5322	23.3	8.78533	3.7264	9.63952	16.5586	1.62718	1.49869	1.32378	1.03804	NA	NA	3.21279	2.94887	3.19118	2.94807	0.0132842	-0.0210036	1.19871	-0.0123608	1.72367	-0.369227
Embu	(CKDHL120312/CML312)//CKDHL141064	5.10616	5.58863	79.9578	78.1006	1.73267	4.13428e-15	81.5893	78.2357	217.802	239.726	98.9174	104.386	0.442853	0.439318	0.962648	0.915354	25.0301	24.25	9.40087	10.6852	3.0013	-0.709732	1.94279	2.05337	3.15594	3.54652	NA	NA	3.24441	3.05924	3.22258	3.10835	0.0132842	0.00490423	1.21425	0.0745466	1.74221	-0.200567
Embu	(CKDHL120312/CML312)//CKDHL141156	4.06492	2.99461	79.2661	77.0699	4.49572	5.5	84.0499	82.4855	186.851	179.282	78.155	72.4804	0.41379	0.402343	0.962648	0.969512	23.9295	22.15	8.85268	5.83766	4.35662	2.83055	1.8992	1.99915	2.46214	2.94713	NA	NA	3.31151	3.48684	3.29759	3.5056	0.0132842	0.000702399	1.20469	0.222043	1.74814	0.187675
Embu	(CKDHL120312/CML312)//CKDHL141187	4.75535	4.47184	79.1091	77.517	2.98372	2.5	82.0987	79.8199	199.86	197.611	88.1986	85.1399	0.432634	0.426316	0.962648	0.958379	26.7857	27.6	10.4626	19.4258	18.6967	39.8732	1.92948	1.99831	1.30943	1.08258	NA	NA	3.37172	3.95339	3.36137	3.92334	0.0132842	-0.0100621	1.19563	0.0476411	1.73994	0.185667
Embu	(CKDHL120312/CML312)//CKDHL141237	4.08464	3.14884	82.0057	81.8343	3.02431	2.5	85.0104	84.2619	180.687	166.605	93.6777	95.9113	0.374296	0.352098	0.962648	0.697591	26.6808	27.4	10.574	19.2152	4.00914	0.802171	2.17343	2.39199	2.16041	2.13334	NA	NA	3.39544	3.98787	3.29213	3.4966	0.0132842	0.00423319	1.21418	0.156937	1.73376	-0.0685062
Embu	(CKDHL120312/CML312)//CKDHL141238	4.21839	3.37808	86.3444	88.5523	3.01858	2.5	88.9491	90.9492	183.186	168.531	76.5362	68.8524	0.409345	0.396688	0.962648	0.877768	24.637	23.5	8.98014	5.51009	4.16241	2.43497	1.93826	1.99956	2.15186	2.13256	NA	NA	3.40063	3.99901	3.28727	3.50452	0.0132842	0.0128931	1.20288	-0.0195674	2.18372	5.26845
Embu	(CKDHL120312/CML312)//CKDHL141239	4.75161	4.65506	82.8555	82.9907	2.23385	1	84.7585	83.8791	189.793	183.534	84.6446	81.7889	0.430435	0.42352	0.962648	0.874941	24.5322	23.3	10.7426	22.195	4.00914	0.802171	1.89023	1.92732	2.1893	2.15962	NA	NA	3.29961	3.43946	3.09851	2.47136	0.0132842	0.00379123	1.21382	0.0934219	2.20349	5.48576
Embu	(CKDHL120312/CML312)//CKDHL141241	4.32406	3.48244	82.904	83.0604	3.99916	4.5	86.8847	87.4691	186.326	173.731	81.5949	75.9345	0.429277	0.422046	0.962648	0.66682	25.2659	24.7	NA	NA	3.42613	1.0253	1.95728	2.05141	2.46836	2.5591	NA	NA	3.37134	3.94109	3.18224	2.94376	0.0132842	0.48348	1.40764	5.42425	1.74859	0.208377
Embu	(CKDHL120312/CML312)//CKDHL141246	3.99136	2.93439	82.0124	81.9075	3.76655	4	85.8154	85.7322	187.643	178.499	74.9015	67.1825	0.376737	0.355204	0.962648	0.710774	24.6894	23.6	9.40101	11.358	5.41351	5.66935	1.9295	1.9799	2.15693	2.13169	NA	NA	3.39126	3.96792	3.28566	3.49421	0.0132842	0.0138207	1.32604	3.09264	1.98948	3.09747
Embu	(CKDHL120312/CML312)//CKDHL141257	5.0651	5.33063	82.0977	82.0008	2.20965	1	83.9028	82.7909	204.238	208.407	95.9232	97.4516	0.462878	0.464794	0.962648	0.976099	29.0653	31.95	NA	NA	10.1372	17.7787	2.24446	2.51657	1.40167	1.18897	NA	NA	3.30494	3.52047	3.29219	3.55002	0.0132842	0.0169497	1.20168	-0.0315321	1.74782	0.0620514
Embu	(CKDHL120312/CML312)//CKDHL141258	5.80795	7.01522	79.0763	77.3198	2.69115	2	81.6322	78.8611	209.882	218.303	91.5705	90.7384	0.423065	0.414143	0.962648	0.994882	25.9996	26.1	8.56384	5.74707	3.0594	-0.437974	1.63498	1.51094	1.30695	1.10417	NA	NA	3.20087	2.92434	3.18383	2.92612	0.0132842	0.00628377	1.21267	0.013491	1.7223	-0.206928
Embu	(CKDHL120312/CML312)//CKDHL141260	3.14017	0.815816	80.1674	79.3162	6.02218	8.5	86.7194	87.4959	160.774	127.348	59.4641	43.5856	0.363499	0.338362	0.962648	0.609162	23.2221	20.8	NA	NA	3.92022	-0.0656158	2.20821	2.45017	2.14025	2.10434	NA	NA	3.56218	4.99341	3.37156	3.97493	0.0132842	0.0182743	1.19954	0.0388031	2.74803	12.1519
Embu	(CKDHL120312/CML312)//CKDHL141264	3.80123	2.44711	79.8251	78.7036	6.02706	8.5	86.4575	86.9417	182.212	167.297	75.6767	67.4717	0.41327	0.401682	0.962648	0.855478	23.7723	21.85	9.9773	15.225	6.74616	11.4403	2.5317	2.98613	2.16749	2.15122	NA	NA	3.2961	3.42687	3.28356	3.44018	0.0132842	0.0185614	1.30955	2.88315	2.19675	5.51425
Embu	(CKDHL120312/CML312)//CKDHL141265	3.81275	2.35037	83.8287	84.516	2.95965	2.5	86.4023	86.7623	178.672	161.147	66.6543	54.6498	0.351309	0.322854	0.962648	0.784288	25.2135	24.6	9.78346	14.87	4.25087	1.18586	2.2562	2.5386	2.1088	2.10714	NA	NA	3.37678	3.93271	3.28783	3.47011	0.0132842	0.0113744	1.33863	3.42207	1.76892	0.408637
Embu	(CKDHL120312/CML312)//CKDHL141271	5.37745	6.13555	79.5411	77.9058	1.46317	-0.5	80.7338	77.3108	210.019	220.127	103.178	108.487	0.487541	0.496171	0.962648	1.01218	27.4145	28.8	9.25618	8.58727	4.99788	4.53852	1.66151	1.56919	1.33429	1.15315	NA	NA	3.22273	2.99662	3.20364	3.05615	0.0132842	0.0120939	1.31026	2.77654	1.9655	2.67267
Embu	(CKDHL120312/CML312)//CKDHL141278	3.80074	2.38394	79.9709	78.6083	3.76272	4	83.9235	82.5563	174.544	153.512	72.2795	62.9868	0.412208	0.400331	0.962648	0.977002	23.8509	22	9.23244	9.07065	4.38338	3.58209	2.25756	2.52804	2.95181	3.10992	NA	NA	3.28999	3.4279	3.27547	3.44261	0.0132842	0.485484	1.21156	0.160298	1.73763	0.118144
Embu	(CKDHL120312/CML312)//CKDHL141284	4.21117	3.35244	82.6555	82.5469	3.50788	3.5	86.1556	86.1762	186.53	175.466	73.7785	64.954	0.379796	0.359095	0.962648	0.665154	26.2616	26.6	10.4092	26.0678	4.41717	3.09286	2.22181	2.46588	2.08505	2.1065	NA	NA	3.31251	3.52357	3.37924	3.93987	0.0132842	0.493828	1.30441	2.86297	1.91784	2.28346
Embu	(CKDHL120312/CML312)//CKDHL141285	4.16163	3.20306	82.5154	82.5533	2.01071	0.5	84.2559	83.1479	183.976	170.64	75.6908	67.8813	0.403134	0.388786	0.962648	0.680393	25.7899	25.7	9.83078	17.144	3.89241	-0.879617	2.21597	2.4838	2.10064	2.12787	NA	NA	3.30801	3.53108	3.29523	3.54452	0.0132842	0.0179898	1.30718	2.71692	1.74174	0.0604289
Embu	(CKDHL120312/CML312)//CKDHL141288	4.13355	3.12198	83.2539	83.866	3.26331	3	86.381	86.7327	193.052	185.6	80.6903	74.2913	0.404671	0.390742	0.962648	0.921745	23.0124	20.4	9.07976	7.23384	6.38068	7.81312	2.24081	2.52246	2.06779	2.06939	NA	NA	3.40015	4.00066	3.18828	2.99137	0.0132842	0.0124908	1.1966	0.044271	2.52827	9.42685
Embu	(CKDHL120312/CML312)//CKDHL141417	4.78596	4.73426	78.9327	76.6224	4.78331	6	84.3447	82.8622	187.051	181.191	77.5198	72.2577	0.415536	0.404564	0.962648	1.00097	25.1611	24.5	8.98001	4.83721	5.35914	5.22171	1.91443	1.9932	2.67356	2.97003	NA	NA	3.15082	2.55343	3.3013	3.52775	0.0132842	-0.0112534	1.30226	2.72082	1.73009	-0.208184
Embu	(CKDHL120312/CML312)//CKDHL141426	4.64369	4.35681	77.8902	75.2379	3.003	2.5	81.1361	77.943	200.458	202.448	81.4788	76.9973	0.396925	0.380887	0.962648	0.998483	23.9295	22.15	NA	NA	18.4008	38.4243	2.55561	3.05019	2.58133	2.7125	NA	NA	3.22916	3.05814	3.3122	3.61961	0.0132842	0.0166653	1.21038	0.0150056	1.73152	-0.264735
Embu	(CKDHL120312/CML312)//CKDHL141467	4.45148	3.79276	76.8905	74.0832	3.27518	3	80.5678	77.2766	181.343	165.033	76.1716	68.4689	0.422375	0.413265	0.962648	0.993731	24.2702	22.8	NA	NA	4.1901	2.28421	2.25643	2.56683	2.9253	3.11693	NA	NA	3.32256	3.60512	3.30084	3.58236	0.0132842	0.0177032	1.2099	-0.048277	1.75376	0.243472
Embu	(CKDHL120312/CML312)//CKDHL142076	4.71821	4.41548	82.6005	82.1447	2.21131	1	84.3247	83.0227	220.802	239.414	113.992	123.859	0.506104	0.519787	0.962648	1.03186	25.7637	25.65	11.0847	23.486	3.30902	0.140084	1.89829	2.00213	3.36617	4.01087	NA	NA	3.30311	3.5077	3.18689	2.99171	0.0132842	0.00130735	2.19647	27.7559	1.97499	2.79253
Embu	(CKDHL120312/CML312)//CKDHL142086	4.94618	4.99653	79.2219	77.4596	4.27524	5	83.9341	82.553	221.268	240.135	108.484	116.219	0.478256	0.484357	0.962648	0.962965	27.0739	28.15	8.94775	6.24522	4.13908	2.38325	1.94072	2.0587	2.79338	3.06789	NA	NA	3.23345	3.10501	3.20705	3.0511	0.0132842	0.00656291	1.30398	2.61906	1.97985	2.93392
Embu	(CKDHL120312/CML312)//CKDHL142093	3.78812	2.28481	80.447	79.0997	4.77111	6	85.5813	85.1157	167.901	140.526	60.0467	44.7131	0.344959	0.314775	0.962648	0.903048	27.4931	28.95	9.58728	14.0347	5.67035	6.84623	1.92396	2.02183	2.27101	2.48164	NA	NA	3.29904	3.47594	3.37357	3.92755	0.0132842	-0.0216	1.2993	2.77668	2.22055	5.90648
Embu	(CKDHL120312/CML312)//CKDHL142108	5.26105	5.69901	82.874	82.6114	1.7421	-3.06612e-16	84.285	82.741	227.546	254.055	114.63	125.947	0.489475	0.498631	0.962648	0.971365	28.9867	31.8	9.01575	7.35647	3.30404	0.141625	1.90114	2.00136	2.42706	2.86139	NA	NA	3.15272	2.5997	3.10349	2.54926	0.0132842	0.00130628	1.23057	2.42855	2.17875	5.18537
Embu	(CKDHL120312/CML312)//CKDHL142113	5.45711	6.29465	78.9212	76.9192	0.987793	-1.5	79.7025	75.3955	216.347	232.321	107.84	115.465	0.490418	0.499831	0.962648	0.893323	25.1611	24.5	9.68345	12.2348	4.25709	2.62333	1.90554	1.98593	3.346	3.84382	NA	NA	3.13503	2.52684	3.19143	2.99532	0.0132842	0.00678142	1.21223	0.152536	1.74679	0.0663696
Embu	(CKDHL120312/CML312)//CKDHL142121	5.40417	6.10358	80.5508	79.0697	2.75267	2	83.3676	81.2635	220.63	241.071	106.418	113.633	0.466759	0.469731	0.962648	0.970136	28.3054	30.5	9.08177	6.36917	7.27801	10.343	1.89283	1.98215	2.89308	3.3699	NA	NA	3.2236	3.02622	3.20236	2.98598	0.0132842	0.00146143	1.20083	0.0642891	1.74869	0.0820513
Embu	(CKDHL120312/CML312)//CKDHL142124	5.38632	6.12451	81.5696	80.657	1.996	0.5	83.3952	81.3703	224.239	248.471	113.306	124.326	0.493159	0.503318	0.962648	0.949643	27.729	29.4	NA	NA	4.19788	2.36219	1.90909	1.98575	3.09666	3.53375	NA	NA	3.14263	2.52737	3.2025	3.001	0.0132842	-0.0123526	1.20304	0.00745087	1.72641	-0.195726
Embu	(CKDHL120312/CML312)//CKDHL142128	4.41794	3.95464	80.9775	79.916	2.76346	2	83.7996	81.9407	178.995	167.168	75.4807	69.5201	0.427472	0.41975	0.962648	0.833074	25.5017	25.15	NA	NA	4.24745	2.27327	2.20994	2.48698	1.8624	1.96188	NA	NA	3.23408	3.03218	3.30196	3.53326	0.0132842	0.00622874	1.21211	0.144882	1.75242	0.124597
Embu	(CKDHL120312/CML312)//CKDHL142673	5.11115	5.53741	81.5497	80.5397	3.7566	4	85.4288	84.5748	198.816	204.366	83.8719	82.1582	0.41591	0.40504	0.962648	0.970304	25.5803	25.3	8.81638	5.6392	5.21329	4.92475	1.90126	2.00319	2.793	3.37755	NA	NA	3.14396	2.48699	3.11651	2.51442	0.0132842	-0.00107862	1.2093	0.0502989	1.748	0.110331
Embu	(CKDHL120312/CML312)//CKDHL142684	5.10323	5.48548	78.2631	75.6381	2.76294	2	81.2857	77.8097	183.617	173.053	82.0865	78.6541	0.454332	0.453922	0.962648	0.966437	25.1087	24.4	9.2705	9.47171	3.18669	-0.0814798	1.92023	1.98463	2.65453	2.97336	NA	NA	3.22109	2.98973	3.10511	2.51911	0.0132842	-0.0358948	1.20581	-0.0374716	2.18128	5.11987
Embu	(CKDHL120312/CML312)//CKDHL142685	4.10489	3.03975	79.379	77.8552	3.00567	2.5	82.4954	80.3086	173.565	150.76	69.5832	58.2051	0.408138	0.395153	0.962648	0.93289	23.3793	21.1	8.97377	7.15395	3.12877	-0.183452	1.95382	2.06023	3.29996	3.5836	NA	NA	3.30199	3.46265	3.2844	3.49378	0.0132842	0.0136843	1.2105	0.230046	1.76791	0.47393
Embu	(CKDHL120312/CML312)//CKDHL142707	3.6333	1.9291	79.8127	78.1324	5.04032	6.5	85.3931	84.7833	162.836	130.557	64.1636	50.4598	0.405389	0.391655	0.962648	0.967393	25.2659	24.7	8.96551	5.08241	3.21182	-0.272477	1.91331	1.99639	2.72321	2.98016	NA	NA	3.41133	4.07128	3.39266	4.05482	0.0132842	0.0055324	1.19581	-0.00899634	2.41017	8.28224
Embu	(CKDHL120312/CML312)//CKDHL142960	4.78915	4.5946	81.2618	80.566	3.99976	4.5	85.3802	85.0666	212	220.991	97.3936	99.1178	0.452551	0.451656	0.962648	0.923666	27.8076	29.55	9.99276	19.7972	3.43892	0.651648	1.6371	1.50949	1.26537	1.089	NA	NA	3.30016	3.50236	3.28811	3.48984	0.0132842	-0.00566577	1.19937	-0.0495828	1.74435	0.0771452
Embu	(CKDHL120312/CML312)//CKDHL142961	5.91548	7.32535	78.0036	75.4142	1.99357	0.5	80.0639	75.8847	232.458	260.854	113.457	123.321	0.468092	0.471427	0.962648	1.03922	26.4712	27	8.88987	4.9567	6.46254	8.3673	1.87867	1.92803	2.87503	3.29366	NA	NA	3.03813	1.9677	3.1836	2.92485	0.0132842	0.00673943	1.38002	5.19781	1.92174	2.33368
Embu	(CKDHL120312/CML312)//CKDHL142964	5.01042	5.21987	80.6418	79.8643	3.27723	3	84.0511	82.8905	205.036	210.248	94.9774	96.607	0.456992	0.457306	0.962648	0.922779	26.314	26.7	8.97127	6.57201	5.24725	5.57286	2.5173	2.97502	1.35938	1.12241	NA	NA	3.3208	3.5619	3.2014	3.03444	0.0132842	0.00394662	1.21584	0.0233195	1.74579	0.114536
Embu	(CKDHL120312/CML312)//CKDHL142968	5.25982	5.84094	80.3638	79.3061	2.2253	1	82.4229	80.0604	218.646	235.081	97.6937	100.11	0.430643	0.423783	0.962648	0.958817	28.122	30.15	8.86634	4.06605	10.3418	18.1879	1.33585	0.989657	1.27856	1.06547	NA	NA	3.2132	2.94687	3.19104	2.96572	0.0132842	-0.0333193	1.20731	-0.0849527	1.71679	-0.383912
Embu	(CKDHL120312/CML312)//CKDHL142979	6.18724	7.92903	82.9789	83.3596	2.23279	1	84.835	84.1451	226.27	247.718	114.203	123.88	0.494574	0.505119	0.962648	1.05986	26.9691	27.95	NA	NA	8.54168	13.4927	1.62921	1.50327	1.26706	1.08086	NA	NA	3.20504	2.98111	3.19242	2.99535	0.0132842	0.0118163	1.21367	0.152253	1.76668	0.409926
Embu	(CKDHL120312/CML312)//CKDHL142981	5.83116	7.11602	82.0101	81.9253	1.24525	-1	82.8234	80.875	215.151	227.93	96.4088	98.0638	0.436674	0.431457	0.962648	1.03549	25.2397	24.65	NA	NA	6.33387	7.65578	1.93675	2.01553	1.28681	1.09437	NA	NA	3.23179	3.02608	3.29846	3.56824	0.0132842	0.0124884	1.30757	2.87647	1.76634	0.556496
Embu	(CKDHL120312/CML312)//CKDHL142989	5.50841	6.3462	83.6803	84.41	2.7363	2	86.093	86.3633	221.359	238.07	112.157	120.459	0.497094	0.508324	0.962648	0.994135	27.4669	28.9	NA	NA	3.37167	0.51571	1.93279	1.99235	1.35295	1.15936	NA	NA	3.12365	2.44812	3.28291	3.43467	0.0132842	0.00107925	1.19082	-0.0964594	1.73153	-0.0816849
Embu	(CKDHL120312/CML312)//CKDHL143002	5.47417	6.3027	81.3878	80.6727	3.53169	3.5	85.0745	84.4033	218.201	233.71	94.6797	95.4751	0.419493	0.409599	0.962648	0.954878	27.8338	29.6	9.00648	5.96455	8.57256	14.3837	1.63089	1.50271	1.35646	1.14404	NA	NA	3.21098	2.9613	3.19008	2.95416	0.0132842	-0.0206723	1.19431	-0.00786502	1.73418	-0.00458423
Embu	(CKDHL120312/CML312)//CKDHL143014	5.1619	5.55181	81.603	81.0351	1.50316	-0.5	82.8153	80.586	218.266	234.118	100.785	104.824	0.447441	0.445155	0.962648	0.962443	26.183	26.45	9.47439	12.4661	3.23197	0.833456	1.8947	1.94013	1.3296	1.11158	NA	NA	3.29417	3.44784	3.08926	2.44501	0.0132842	-0.0241031	1.21027	0.165775	2.50456	9.10495
Embu	(CKDHL120312/CML312)//CKDHL143206	3.45506	1.67293	82.185	81.8997	3.7601	4	86.0062	85.8652	182.102	168.392	70.6622	61.0981	0.378771	0.357791	0.962648	0.8194	26.5236	27.1	10.0893	21.6234	9.25067	15.6029	1.93957	1.99572	2.88241	3.05585	NA	NA	3.47696	4.45243	3.37718	3.9153	0.0132842	-0.0170453	1.40363	5.53551	1.694	-0.501927
Embu	(CKDHL120312/CML312)//CKDHL143215	4.15493	3.16801	78.4771	76.1053	3.76017	4	82.5607	80.2132	178.235	159.786	75.8455	67.8964	0.434493	0.428681	0.962648	0.959946	26.4712	27	NA	NA	3.36795	0.590219	1.90718	1.97991	2.69372	3.01155	NA	NA	3.13866	2.53721	3.28676	3.47363	0.0132842	-0.0107458	1.18998	-0.0655745	2.16421	5.15605
Embu	(CKDHL120312/CML312)//CKDHL143217	4.62394	4.30155	79.6397	77.6145	3.24239	3	82.9748	80.6121	208.113	219.498	88.6955	88.2871	0.420179	0.410472	0.962648	0.973629	25.8686	25.85	9.15728	9.20343	5.31651	5.15826	1.90036	2.00617	2.47776	2.94128	NA	NA	3.22476	3.00785	3.29484	3.50054	0.0132842	-0.000473667	1.15672	-0.193579	1.97485	2.71519
Embu	(CKDHL120312/CML312)//CKDHL143372	5.53972	6.37506	81.806	81.5638	0.984078	-1.5	82.2887	80.0043	197.754	195.829	82.2079	77.3227	0.409659	0.397088	0.962648	0.943228	26.7594	27.55	8.87681	5.74662	5.54038	6.44902	1.9407	2.016	2.10669	2.10672	NA	NA	3.04605	2.03763	3.01518	2.08253	0.0132842	0.0108864	1.20762	0.0356456	1.77876	0.600167
Embu	(CKDHL120312/CML312)//CKDHL143383	3.82388	2.34606	81.9174	81.566	4.25264	5	86.2898	86.5666	183.649	169.241	71.3489	61.1178	0.37063	0.347434	0.962648	0.918764	25.3707	24.9	9.35305	10.9083	3.43892	0.651648	1.94049	2.00949	2.07822	2.089	NA	NA	3.38935	4.00236	3.38445	3.98984	0.0132842	0.494334	1.30995	2.89159	1.99185	3.01832
Embu	(CKDHL120312/CML312)//CKDHL143388	4.74437	4.50954	80.3241	79.5069	2.76489	2	83.0688	81.3361	194.613	189.346	84.4799	80.136	0.421772	0.412498	0.962648	1.0153	26.8381	27.7	NA	NA	4.16076	2.44754	2.21136	2.45792	2.15901	2.14608	NA	NA	3.1303	2.51763	3.19284	2.99443	0.0132842	0.00506431	1.29602	2.58554	1.72027	-0.408615
Embu	(CKDHL120312/CML312)//CKDHL143400	3.17973	0.830293	85.0059	86.5225	5.26029	7	90.2965	93.4174	167.735	139.372	62.874	48.3232	0.367645	0.343636	0.962648	0.618992	26.0782	26.25	9.04563	8.45749	3.17333	0.0259091	2.2161	2.45639	2.13856	2.11248	NA	NA	3.47891	4.51466	3.3709	3.96942	0.0132842	0.500792	1.18525	-0.163033	2.6736	11.1999
Embu	(CKDHL120312/CML312)//CKDHL143407	3.40128	1.58463	82.2252	82.0311	5.80759	8	88.575	90.1897	165.35	138.645	59.899	45.5525	0.354567	0.326999	0.962648	0.570253	25.7847	25.69	9.94667	14.7906	5.68734	6.87615	1.93866	1.99064	2.17011	2.12331	NA	NA	3.48263	4.45142	3.39024	3.97568	0.0132842	0.479309	1.18484	-0.160376	1.72755	-0.289623
Embu	(CKDHL120312/CML312)//CKDHL143427	4.6361	4.01803	83.6176	84.2803	6.03046	8.5	90.0103	92.6263	201.987	205.24	87.3913	82.1151	0.363741	0.33867	0.962648	0.574058	29.5632	32.9	9.08171	5.95089	3.17826	0.0852962	1.95771	2.03886	2.0557	2.02601	NA	NA	3.38278	3.91967	3.37664	3.95098	0.0132842	0.485063	1.50362	8.25876	1.72954	-0.120332
Embu	(CKDHL120312/CML312)//CKDHL143440	5.08661	5.38506	83.7807	84.5415	2.00229	0.5	85.3667	85.025	215.335	227.94	98.4991	101.016	0.441274	0.437309	0.962648	0.982254	26.6808	27.4	8.95364	6.22025	6.43446	8.47349	2.25805	2.53733	1.3519	1.14677	NA	NA	3.21328	2.961	3.1907	3.00693	0.0132842	0.0140866	1.32122	2.94399	1.76938	0.427367
Embu	(CKDHL120312/CML312)//CKDHL143443	4.72056	4.52951	81.4794	80.9683	3.28313	3	84.8649	84.0547	200.024	200.796	90.1646	89.1032	0.438598	0.433904	0.962648	0.992205	24.5584	23.35	9.52716	12.0505	3.16078	0.332697	1.89519	1.94942	2.16823	2.14843	NA	NA	3.21746	2.98095	3.19718	3.00933	0.0132842	0.0044991	1.51232	8.06642	1.96885	2.67075
Embu	(CKDHL120312/CML312)//CKDHL143445	3.80688	1.0122	81.5709	81.2627	8.04624	12.5	90.4917	93.5522	160.091	127.245	72.8663	53.8159	0.351232	0.322756	0.962648	0.248175	25.7375	25.6	9.90848	19.8975	3.33719	0.657353	1.95396	2.0222	2.15032	2.10872	NA	NA	3.55567	4.87698	3.47354	4.4101	0.0132842	0.490206	1.5112	8.45843	2.47162	8.58804
Embu	(CML312/CML442)//CKDHL140023	4.4144	3.8286	80.9358	79.5598	5.51548	7.5	86.9109	87.1421	173.949	156.176	74.1147	66.7474	0.434403	0.428567	0.962648	0.846463	24.506	23.25	8.89376	5.5987	4.36794	2.86696	1.90624	2.00922	2.30384	2.74603	NA	NA	3.22992	3.00036	3.21093	3.04232	0.0132842	0.000207307	1.19118	-0.132288	1.73334	-0.104081
Embu	(CML312/CML442)//CKDHL140058	4.16536	3.15734	79.0354	76.9788	6.02294	8.5	85.7394	85.5154	181.425	168.051	79.0416	73.2477	0.437831	0.432928	0.962648	0.794173	26.445	26.95	9.07775	6.03568	3.2876	-0.0450576	2.50395	3.00432	2.42236	2.82656	NA	NA	3.22209	3.00157	3.30108	3.54903	0.0132842	0.0010544	1.16091	-0.180383	1.73366	-0.146998
Embu	(CML312/CML442)//CKDHL140095	3.68431	2.18022	79.2464	77.1381	5.03891	6.5	84.9241	83.8097	163.073	135.553	68.5501	58.9041	0.437763	0.432842	0.962648	1.01907	26.6808	27.4	NA	NA	3.18669	-0.0814798	1.92023	1.98463	2.24811	2.47336	NA	NA	3.39947	3.98973	3.39415	4.01911	0.0132842	-0.0358948	1.20581	-0.0374716	2.29939	6.52338
Embu	(CML312/CML442)//CKDHL140099	3.43481	1.46409	82.27	81.6716	5.52449	7.5	88.201	89.3401	164.795	136.77	66.503	54.732	0.41238	0.40055	0.962648	0.740009	25.7899	25.7	8.97652	6.60879	3.33974	0.678049	2.23424	2.5337	2.59121	2.87233	NA	NA	3.47815	4.47946	3.38373	3.98282	0.0132842	-0.0219208	1.29974	2.81332	1.94974	2.49887
Embu	(CML312/CML442)//CKDHL140123	4.29859	3.47721	81.6058	81.0108	5.26727	7	87.1822	87.988	179.808	164.007	78.6152	72.4982	0.445146	0.442235	0.962648	0.963745	26.707	27.45	9.36655	10.8574	3.15037	-0.191713	1.93961	2.05852	1.96645	2.08426	NA	NA	3.31879	3.58	3.29351	3.53552	0.0132842	0.00662399	1.21438	0.247413	1.76091	0.397442
Embu	(CML312/CML442)//CKDHL140502	5.31418	5.95251	85.074	86.0299	2.99556	2.5	87.76	88.6266	227.132	251.956	112.598	122.809	0.482422	0.489659	0.962648	0.907327	27.2573	28.5	8.96621	4.20469	5.38953	5.7092	1.93523	2.02163	2.59201	2.85159	NA	NA	3.21465	2.96959	3.19851	3.00433	0.0132842	-0.02194	1.18584	-0.116974	1.70936	-0.563945
Embu	(CML312/CML442)//CKDHL140503	4.50741	4.13927	82.1906	81.5051	3.50927	3.5	85.7719	85.0667	213.675	232.086	102.231	109.09	0.468738	0.472249	0.962648	0.916369	26.2092	26.5	8.92627	6.06116	7.41029	10.4159	1.90661	2.01064	3.18275	3.81382	NA	NA	3.24135	3.01305	3.21531	3.04117	0.0132842	2.05847e-05	1.20408	-0.0141059	1.97312	2.72945
Embu	(CML312/CML442)//CKDHL140505	4.76833	4.63067	83.8638	84.0877	3.0226	2.5	86.8792	86.9168	197.829	201.334	94.1504	96.7504	0.471247	0.47544	0.962648	0.943129	28.0434	30	9.12634	6.98837	5.24858	5.138	1.89457	1.98121	2.34631	2.73679	NA	NA	3.24773	3.09322	3.20541	3.02795	0.0132842	0.00152144	1.1897	0.14302	1.74582	0.084609
Embu	(CML312/CML442)//CKDHL140521	5.29353	5.87648	82.5747	82.0598	2.22796	1	84.4853	83.1421	221.202	242.426	113.867	124.747	0.501811	0.514325	0.962648	0.899095	26.4974	27.05	8.85219	5.2891	7.47517	10.7617	1.90624	2.00922	3.11669	3.74603	NA	NA	3.14073	2.50036	3.21093	3.04232	0.0132842	0.000207307	1.19118	-0.132288	2.17623	5.15908
Embu	(CML312/CML442)//CKDHL140530	5.04453	5.17515	82.3457	81.9476	3.01611	2.5	85.4196	84.6494	232.506	259.427	115.322	125.451	0.476781	0.482482	0.962648	1.00191	25.5279	25.2	9.01507	5.7978	6.3052	7.80588	1.89916	2.00158	2.59006	3.0152	NA	NA	3.29279	3.47232	3.19824	3.01401	0.0132842	0.00157107	1.58338	10.4984	2.1793	5.25787
Embu	(CML312/CML442)//CKDHL140531	5.26851	5.9668	80.9411	79.6006	3.24998	3	84.3181	82.7357	215.2	234.976	103.886	111.636	0.473623	0.478463	0.962648	0.967985	27.729	29.4	9.58926	11.2176	3.0013	-0.709732	1.94279	2.05337	2.74951	3.04652	NA	NA	3.24441	3.05924	3.22258	3.10835	0.0132842	0.00490423	1.21425	0.0745466	1.74221	-0.200567
Embu	(CML312/CML442)//CKDHL140537	4.98035	5.15185	81.375	80.5137	1.71343	-2.97115e-15	82.756	80.3945	218.664	237.544	109.502	118.498	0.487146	0.495668	0.962648	0.952366	26.1306	26.35	9.10491	9.26082	4.19481	2.48718	1.93852	2.04468	2.72808	3.02269	NA	NA	3.21797	2.97315	3.29038	3.47383	0.0132842	0.00566853	1.69004	13.1531	1.97431	2.76076
Embu	(CML312/CML442)//CKDHL140540	5.08376	5.35633	83.6421	84.0413	1.98997	0.5	85.2345	84.5788	213.724	224.706	111.269	119.521	0.515578	0.531839	0.962648	0.981321	28.8295	31.5	NA	NA	3.36863	0.834931	1.93519	2.0078	2.88161	3.07659	NA	NA	3.20532	2.9623	3.17702	2.89379	0.0132842	-0.0170261	1.20422	0.13247	1.70063	-0.216888
Embu	(CML312/CML442)//CKDHL140543	4.76608	4.56868	83.6012	84.0329	3.26357	3	86.7213	87.0844	211.02	219.204	108.541	115.243	0.510096	0.524866	0.962648	0.990172	28.0696	30.05	8.18859	4.60647	3.28398	0.463114	1.92445	2.03112	3.10964	3.51849	NA	NA	3.22233	3.00905	3.19246	2.99187	0.0132842	0.00700219	1.31002	2.92879	2.22479	5.88891
Embu	(CML312/CML442)//CKDHL140545	5.23358	5.81999	84.4221	85.0419	2.23176	1	86.2552	86.0724	218.918	239.423	113.662	125.094	0.507525	0.521595	0.962648	1.00876	26.2878	26.65	9.049	5.57239	3.03447	-0.375019	1.95457	2.07574	2.77346	3.08105	NA	NA	3.23494	3.04861	3.30829	3.57416	0.0132842	0.00478597	1.19785	-0.0116532	1.74041	-0.194692
Embu	(CML312/CML442)//CKDHL140549	4.57613	4.17441	84.6573	85.6338	2.77361	2	87.1983	87.7836	168.404	144.603	68.812	58.5738	0.411379	0.399276	0.962648	1.01897	25.3445	24.85	NA	NA	3.13546	-0.409838	1.90834	1.98839	2.40192	2.60468	NA	NA	3.2383	3.08749	3.0242	2.10044	0.0132842	0.00591951	1.19733	0.00449473	1.75845	0.309541
Embu	(CML312/CML442)//CKDHL140550	5.53371	6.51086	83.3892	83.8405	3.00535	2.5	86.2168	86.2547	232.027	259.193	114.062	123.966	0.475096	0.480338	0.962648	1.00448	27.5717	29.1	8.94169	7.11871	3.30548	0.144413	1.91053	1.95966	2.89958	3.09836	NA	NA	3.1282	2.50232	3.09086	2.44538	0.0132842	0.0113102	1.20813	0.123632	1.71873	-0.015339
Embu	(CML312/CML442)//CKDHL140557	5.42793	6.11905	82.951	83.0744	2.26281	1	84.9952	84.1413	225.608	247.024	118.719	130.551	0.511051	0.526081	0.962648	0.944717	24.9777	24.15	9.31449	10.7246	6.28949	7.64224	1.90901	1.99532	2.77649	3.0797	NA	NA	3.22828	3.06207	3.20305	3.02357	0.0132842	0.00592183	1.19079	-0.0499257	1.73147	-0.195105
Embu	(CML312/CML442)//CKDHL140837	4.53165	4.0484	84.6418	85.4726	3.2574	3	87.6874	88.4217	190.332	183.424	83.139	79.0129	0.433911	0.427941	0.962648	1.01977	24.4274	23.1	8.0664	3.86259	3.34184	0.601504	2.17083	2.44206	2.26442	2.69872	NA	NA	3.22104	2.98134	3.28381	3.45861	0.0132842	0.00216553	1.39331	5.66624	2.45396	8.60324
Embu	(CML312/CML442)//CKDHL141029	5.86428	7.249	82.0027	81.8061	2.2253	1	83.9389	82.5604	213.99	226.581	102.834	107.61	0.469821	0.473627	0.962648	1.06554	26.5236	27.1	NA	NA	6.19881	7.6616	1.33585	0.989657	1.27856	1.06547	NA	NA	3.2132	2.94687	3.19104	2.96572	0.0132842	-0.0333193	1.20731	-0.0849527	1.71679	-0.383912
Embu	(CML312/CML442)//CKDHL141032	5.79836	7.07827	79.5441	78.0023	2.74669	2	82.3418	79.9615	216.062	230.174	97.9656	100.771	0.441385	0.43745	0.962648	1.02717	25.8161	25.75	NA	NA	3.30935	0.418809	1.35028	1.01731	1.26756	1.06843	NA	NA	3.21072	2.95525	3.10236	2.5097	0.0132842	-0.0282286	1.20795	-0.00970623	1.76341	0.231653
Embu	(CML312/CML442)//CKDHL141036	5.62492	6.64995	82.287	82.0442	2.71931	2	84.7471	83.9401	221.248	240.276	104.227	109.996	0.460147	0.461319	0.962648	0.947697	28.384	30.65	NA	NA	4.18831	2.61494	1.66546	1.56966	1.34133	1.16549	NA	NA	3.21537	3.00817	3.20939	3.07043	0.0132842	0.0104918	1.21581	0.0819178	1.75647	0.084762
Embu	(CML312/CML442)//CKDHL141045	5.78115	7.13014	81.633	80.916	3.775	4	85.6188	84.9407	218.578	239.418	108.722	118.02	0.488493	0.497382	0.962648	0.973425	28.6461	31.15	8.80773	5.43503	3.21171	-0.358309	1.90655	1.98698	3.48809	3.96188	NA	NA	3.23408	3.03218	3.10927	2.53326	0.0132842	0.00622874	1.21211	0.144882	1.75242	0.124597
Embu	(CML312/CML442)//CKDHL141046	5.95442	7.48517	83.7112	84.4378	3.98467	4.5	87.5371	88.625	209.762	220.441	99.3056	103.112	0.463139	0.465126	0.962648	1.03523	27.6241	29.2	NA	NA	2.95255	-0.687429	1.92173	1.99795	1.36984	1.10682	NA	NA	3.21415	2.95037	3.19297	2.95291	0.0132842	0.00690992	1.21172	0.0677972	1.75063	0.116072
Embu	(CML312/CML442)//CKDHL141047	5.49295	6.32757	83.845	84.136	2.99176	2.5	86.5875	86.7941	226.738	252.241	120.054	133.79	0.515697	0.531991	0.962648	0.949248	26.7332	27.5	8.75195	4.97638	3.32534	0.44598	1.90536	1.98257	2.28061	2.49241	NA	NA	3.22893	3.04772	3.09953	2.48308	0.0132842	-0.0111735	1.47943	7.79452	1.71387	-0.388634
Embu	(CML312/CML442)//CKDHL141052	4.5028	4.032	84.8421	86.362	3.51286	3.5	88.1214	89.6192	207.699	215.064	96.7243	98.716	0.457943	0.458515	0.962648	1.01742	27.4145	28.8	9.01009	5.74045	3.16098	-0.0370375	2.20261	2.43827	1.35123	1.14521	NA	NA	3.29931	3.48653	3.28757	3.48412	0.0132842	0.00599195	1.20967	0.12499	1.73517	-0.0942097
Embu	(CML312/CML442)//CKDHL141064	5.32062	5.82805	81.3909	80.627	2.76914	2	84.167	82.778	229.331	254.3	113.638	123.485	0.477764	0.483732	0.962648	1.03866	25.8948	25.9	NA	NA	5.19637	4.89335	1.88071	1.95217	2.48251	2.82318	NA	NA	3.12875	2.49646	3.09894	2.52399	0.0132842	0.0134191	1.2812	2.52794	1.72331	-0.222136
Embu	(CML312/CML442)//CKDHL141156	4.72071	4.4847	80.8137	79.8036	6.25813	9	87.635	88.5831	192.026	186.703	81.5031	76.2206	0.416817	0.406194	0.962648	1.04585	25.6851	25.5	9.46055	11.6323	9.27647	15.3945	1.91077	1.9821	2.20243	2.36897	NA	NA	3.21221	2.96798	3.28202	3.42408	0.0132842	0.00133769	1.21048	0.0201935	1.72238	-0.242887
Embu	(CML312/CML442)//CKDHL141187	5.23351	5.72869	80.2999	79.2226	2.21327	1	82.2799	79.8545	210.021	218.573	104.8	110.351	0.497265	0.508542	0.962648	1.02017	28.253	30.4	9.1634	9.04242	23.9015	52.7729	1.34044	1.01168	1.26089	1.0354	NA	NA	3.2887	3.42284	3.18204	2.92128	0.0132842	-0.0216298	1.19966	-0.066667	1.69533	-0.692226
Embu	(CML312/CML442)//CKDHL141237	3.51262	1.58277	86.5244	88.9502	3.75214	4	89.9091	92.7886	167.647	138.79	61.6433	46.1694	0.353396	0.325509	0.962648	0.792611	27.7552	29.45	10.8795	23.0258	4.24696	2.83998	1.92997	2.0076	2.14806	2.11943	NA	NA	3.47339	4.4865	3.2766	3.48766	0.0132842	0.0185402	1.55333	9.42855	1.77168	0.494889
Embu	(CML312/CML442)//CKDHL141238	4.99528	5.06692	86.2039	88.3896	3.24437	3	89.03	91.2737	198.709	196.611	87.6106	84.9678	0.437191	0.432115	0.962648	1.02335	25.2921	24.75	8.94775	6.24522	4.25087	1.18586	1.97308	2.0863	2.09173	2.06992	NA	NA	3.21959	3.05515	3.19803	3.03318	0.0132842	0.0115298	1.21533	0.0186352	1.77871	0.592969
Embu	(CML312/CML442)//CKDHL141239	3.54672	1.80681	86.575	88.86	3.97217	4.5	90.1472	93.0589	171.047	147.226	65.8248	53.2413	0.371613	0.348685	0.962648	0.744929	27.5717	29.1	10.8131	23.1741	4.16715	0.913985	1.9451	2.02146	2.19638	2.17749	NA	NA	3.46784	4.37847	3.28263	3.41494	0.0132842	0.0181194	1.30919	2.81964	1.7561	0.249807
Embu	(CML312/CML442)//CKDHL141241	4.19408	3.34366	86.4447	88.5466	3.49361	3.5	89.5495	91.9142	177.202	161.122	70.1277	60.582	0.385085	0.365824	0.962648	0.959352	29.1177	32.05	9.6947	14.5724	3.99939	0.442221	1.93546	2.00466	2.23835	2.22984	NA	NA	3.39884	4.01359	3.11186	2.5592	0.0132842	0.00466743	1.31074	2.68623	1.72495	-0.419374
Embu	(CML312/CML442)//CKDHL141246	4.68833	4.49499	84.1502	85.0466	3.49361	3.5	87.4271	88.4142	189.939	184.372	77.3243	71.082	0.401115	0.386218	0.962648	0.985668	26.1568	26.4	NA	NA	7.86791	16.2317	1.93546	2.00466	2.23835	2.22984	NA	NA	3.22045	3.01359	3.2082	3.0592	0.0132842	0.00466743	1.31074	2.68623	1.72495	-0.419374
Embu	(CML312/CML442)//CKDHL141257	5.50983	6.44953	82.7278	82.9378	2.46735	1.5	84.8083	84.125	209.077	219.191	97.9348	101.112	0.458619	0.459375	0.962648	0.977868	27.1525	28.3	9.33824	10.6919	8.24635	12.7629	1.92173	1.99795	1.36984	1.10682	NA	NA	3.21415	2.95037	3.09662	2.45291	0.0132842	0.00690992	1.21172	0.0677972	1.75063	0.116072
Embu	(CML312/CML442)//CKDHL141258	5.06892	5.359	81.9597	81.9375	2.24928	1	83.9464	82.8609	197.062	194.892	85.1491	82.02	0.424449	0.415904	0.962648	0.9947	26.9167	27.85	8.98014	5.51009	5.11922	5.07072	2.27336	2.56293	1.3559	1.12075	NA	NA	3.31661	3.54196	3.19493	3.03204	0.0132842	0.0135342	1.21712	0.0178426	1.76776	0.502736
Embu	(CML312/CML442)//CKDHL141260	4.05244	2.86689	82.7404	82.8642	4.23643	5	86.9658	87.568	174.94	153.137	70.1855	59.0231	0.398974	0.383494	0.962648	0.936185	25.0039	24.2	9.10749	7.36806	3.20836	0.373351	2.24625	2.52375	2.47937	2.55613	NA	NA	3.28463	3.43272	3.07823	2.39977	0.0132842	0.478389	1.4125	5.4952	1.70196	-0.407187
Embu	(CML312/CML442)//CKDHL141264	4.42739	3.88555	85.4669	87.1168	3.04044	2.5	88.2809	89.7961	189.177	179.979	78.0321	70.8408	0.403228	0.388906	0.962648	1.00223	25.2397	24.65	9.04622	6.08764	3.29473	0.388286	2.22177	2.47423	2.1822	2.16668	NA	NA	3.32162	3.53241	3.10553	2.51607	0.0132842	0.00673639	1.28457	2.44385	1.73738	-0.117441
Embu	(CML312/CML442)//CKDHL141265	4.79024	4.70732	84.0432	84.9791	2.52922	1.5	86.325	86.4788	197.597	195.637	83.9656	79.9394	0.410522	0.398186	0.962648	0.947765	24.506	23.25	10.2272	16.5548	4.5385	3.56736	1.87879	1.91164	2.15534	2.13422	NA	NA	3.31562	3.51896	3.1974	3.00692	0.0132842	0.00330555	1.2016	-0.0140905	1.71886	-0.382912
Embu	(CML312/CML442)//CKDHL141271	6.07804	7.69453	80.5029	79.5415	2.25517	1	82.6379	80.525	213.554	224.69	105.696	111.516	0.483474	0.490996	0.962648	1.09044	27.3883	28.75	10.0407	20.2469	7.29758	10.6665	1.65126	1.53733	1.3519	1.14677	NA	NA	3.12409	2.461	3.1907	3.00693	0.0132842	0.0140866	1.21678	0.166207	1.76938	0.427367
Embu	(CML312/CML442)//CKDHL141278	4.42596	3.91994	83.2959	83.6283	4.00949	4.5	87.3209	88.1964	171.923	150.626	72.0285	62.9403	0.408984	0.396229	0.962648	0.920953	24.5846	23.4	10.5608	30.7364	4.21068	1.58688	1.92981	1.9899	1.80975	1.69208	NA	NA	3.3948	3.95292	3.29568	3.48052	0.0132842	0.00722208	1.19785	-0.0802185	2.19741	5.45883
Embu	(CML312/CML442)//CKDHL141284	3.96476	2.84479	85.4411	86.9058	2.98049	2.5	88.0105	89.3108	178.928	163.377	72.6779	63.9873	0.408775	0.395963	0.962648	0.953151	24.8466	23.9	9.53716	12.9884	3.96928	-0.230128	1.96491	2.06919	2.14714	2.15315	NA	NA	3.40111	3.99662	3.20364	3.05615	0.0132842	0.0120939	1.21132	0.144964	1.9778	2.81887
Embu	(CML312/CML442)//CKDHL141285	4.29654	3.45644	85.057	86.6934	2.97587	2.5	87.5951	88.8726	180.611	163.768	70.3754	59.5564	0.383656	0.364006	0.962648	0.953539	27.6241	29.2	9.36988	10.7112	3.97975	-0.118038	1.95865	2.05865	2.10273	2.06696	NA	NA	3.31125	3.54678	3.19037	2.9892	0.0132842	0.00643916	1.21469	-0.0566113	2.39642	7.87214
Embu	(CML312/CML442)//CKDHL141288	4.19776	2.25955	88.4687	91.8753	3.23653	3	91.0568	94.6064	166.731	138.547	78.9613	65.0437	0.351147	0.322648	0.962648	0.711663	24.3226	22.9	10.2563	18.3067	3.13885	0.167552	1.93386	1.98624	2.12308	2.06184	NA	NA	3.46498	4.44352	3.36884	3.94485	0.0132842	0.489919	1.43682	6.5618	2.01381	3.23396
Embu	(CML312/CML442)//CKDHL141417	4.21261	3.23667	82.5863	82.6981	4.55026	5.5	87.3897	88.3649	169.749	142.838	69.9005	58.718	0.414855	0.403699	0.962648	1.1018	24.637	23.5	NA	NA	4.07483	1.78662	2.22472	2.50346	2.90841	3.12874	NA	NA	3.2282	3.06217	3.20049	3.05483	0.0132842	0.0170622	1.19566	-0.085687	1.72684	-0.253977
Embu	(CML312/CML442)//CKDHL141426	3.60473	1.89424	80.3267	78.9913	7.31465	11	88.6232	90.0701	177.122	160.306	72.6993	64.0618	0.40579	0.392165	0.962648	0.814827	24.899	24	9.14141	8.44045	11.5146	21.1979	1.94348	2.06678	1.89416	2.0115	NA	NA	3.40339	4.01464	3.38905	4.0118	0.0132842	0.0063764	1.19702	0.0734292	1.76427	0.238146
Embu	(CML312/CML442)//CKDHL141467	3.56068	1.89227	82.164	81.8573	3.00966	2.5	85.1303	84.2773	162.168	134.115	68.6352	58.7281	0.453424	0.452767	0.962648	0.868583	27.3883	28.75	NA	NA	3.24487	-0.0235957	2.52512	3.00935	2.69919	2.99642	NA	NA	3.40299	4.02155	3.38766	3.99907	0.0132842	0.00611049	1.19571	0.058682	1.75063	0.130472
Embu	(CML312/CML442)//CKDHL142076	4.5595	4.11184	82.1817	81.6539	3.02458	2.5	85.3118	84.4992	219.567	239.028	117.822	130.736	0.527986	0.547626	0.962648	0.947379	26.4188	26.9	NA	NA	3.33623	0.269529	1.90987	1.98094	3.04596	3.45386	NA	NA	3.24896	3.11922	3.30018	3.54972	0.0132842	-0.0105726	1.87053	18.419	1.94262	2.42066
Embu	(CML312/CML442)//CKDHL142086	5.32074	6.08023	83.9058	84.1352	2.99154	2.5	86.7037	86.7438	213.627	231.506	110.201	120.704	0.5094	0.523981	0.962648	0.890342	26.0258	26.15	9.28097	9.812	2.87579	-0.937676	1.93745	2.04592	3.17261	3.61024	NA	NA	3.32541	3.53318	3.22013	3.08159	0.0132842	0.00380502	1.41735	5.40211	1.73853	-0.188109
Embu	(CML312/CML442)//CKDHL142093	3.71887	2.15069	83.6091	84.3676	2.73866	2	86.0082	86.1031	178.15	160.236	66.1721	53.6614	0.355487	0.328169	0.962648	0.806453	27.7814	29.5	9.22408	9.03681	3.06243	-0.621508	2.22967	2.48834	2.52412	2.60375	NA	NA	3.3161	3.52926	3.29655	3.53854	0.0132842	0.00579577	1.20698	-0.0396009	1.73214	-0.015398
Embu	(CML312/CML442)//CKDHL142108	5.31441	5.87439	83.5637	83.9376	2.47808	1.5	85.6304	85.3719	226.733	252.761	117.651	130.373	0.502965	0.515793	0.962648	1.00095	28.9081	31.65	9.05671	5.74328	3.26041	0.0965262	1.88845	1.9951	2.5019	2.91674	NA	NA	3.22243	3.00855	3.20003	3.00322	0.0132842	0.000947571	1.75225	15.684	2.4001	7.76924
Embu	(CML312/CML442)//CKDHL142113	4.84531	4.69665	82.2484	82.0604	2.98761	2.5	85.0655	84.4691	215.5	226.981	105.583	110.935	0.484214	0.491938	0.962648	0.877346	27.8076	29.55	9.1813	8.3937	3.42613	1.0253	1.95728	2.05141	2.87479	3.0591	NA	NA	3.19296	2.94109	3.18224	2.94376	0.0132842	-0.01652	1.20976	0.161091	1.74859	0.208377
Embu	(CML312/CML442)//CKDHL142121	5.49236	6.2573	82.6537	82.7574	3.03797	2.5	85.6512	85.5071	225.176	246.001	118.575	130.574	0.513068	0.528646	0.962648	0.941382	26.3926	26.85	8.70133	5.49337	5.06376	4.26086	1.92066	1.99653	2.94027	3.15373	NA	NA	3.14903	2.5876	3.11799	2.6317	0.0132842	0.0170598	1.20219	-0.0312666	1.75381	0.250669
Embu	(CML312/CML442)//CKDHL142124	4.84184	4.70346	84.2394	84.6447	2.21131	1	85.8407	85.5227	218.2	234.664	111.251	119.859	0.499984	0.512	0.962648	0.947982	25.8686	25.85	8.97119	6.73728	5.3805	5.40324	1.89829	2.00213	2.95974	3.51087	NA	NA	3.30311	3.5077	3.28323	3.49171	0.0132842	0.00130735	2.04256	23.6624	2.18413	5.27791
Embu	(CML312/CML442)//CKDHL142128	4.15304	3.17149	84.5877	85.4913	3.26848	3	87.7136	88.5701	172.192	151.306	70.6431	61.0618	0.412034	0.400109	0.962648	0.980449	24.9777	24.15	9.17047	8.6569	3.23685	0.166164	1.94348	2.06678	2.30058	2.5115	NA	NA	3.3142	3.51464	3.2927	3.5118	0.0132842	0.0063764	1.19702	0.0734292	1.76427	0.238146
Embu	(CML312/CML442)//CKDHL142673	3.57688	1.84329	84.591	85.4283	2.74863	2	87.0298	87.4241	170.807	144.945	67.886	55.7672	0.403506	0.389259	0.962648	0.838413	27.1001	28.2	NA	NA	3.29459	0.0318646	1.90522	1.98366	2.69642	2.9543	NA	NA	3.48112	4.51476	3.37721	3.96764	0.0132842	0.00646236	1.3063	2.88539	1.73376	0.197259
Embu	(CML312/CML442)//CKDHL142684	5.00046	5.23678	82.0027	81.8061	3.48973	3.5	85.4548	85.0604	190.705	184.081	85.8708	82.8601	0.449559	0.447849	0.962648	0.985133	25.7113	25.55	NA	NA	3.09158	-0.233141	1.94265	1.98966	2.49783	2.56547	NA	NA	3.2132	2.94687	3.28739	3.46572	0.0132842	-0.0333193	1.20731	-0.0849527	1.71679	-0.383912
Embu	(CML312/CML442)//CKDHL142685	4.28829	3.47345	81.4324	80.6156	4.0217	4.5	85.6467	85.233	180.833	165.289	76.5855	69.0976	0.426524	0.418543	0.962648	0.844206	26.4188	26.9	9.56704	13.3245	4.39822	2.7817	2.21833	2.50522	3.01053	3.39497	NA	NA	3.32122	3.55058	3.39553	4.04472	0.0132842	0.00548782	1.18663	-0.144328	1.71919	-0.391762
Embu	(CML312/CML442)//CKDHL142707	3.6797	2.14422	80.7279	79.5067	3.02391	2.5	83.9497	82.1882	167.749	145.454	68.785	59.8803	0.421983	0.412767	0.962648	0.861722	25.4755	25.1	9.37663	11.2342	7.68842	11.5567	1.93103	2.01078	3.03047	3.40322	NA	NA	3.41341	4.04807	3.29812	3.52515	0.0132842	-0.021446	1.62119	11.8209	1.71877	-0.36473
Embu	(CML312/CML442)//CKDHL142960	5.59573	6.63142	81.2431	80.7627	3.24141	3	84.4277	83.5522	214.877	227.245	105.271	111.103	0.482896	0.49026	0.962648	0.996713	27.2573	28.5	9.12624	8.46324	5.40867	5.92051	1.65056	1.5222	1.33747	1.10872	NA	NA	3.19891	2.87698	3.28085	3.4101	0.0132842	-0.00979416	1.19174	-0.0382971	1.72913	-0.235492
Embu	(CML312/CML442)//CKDHL142961	4.69339	4.54685	82.0634	81.4887	3.49687	3.5	85.5286	84.9831	222.311	245.166	112.997	124.184	0.498241	0.509784	0.962648	1.06001	25.6851	25.5	NA	NA	4.38414	3.3654	1.92652	2.01241	2.26513	2.44177	NA	NA	3.30419	3.47657	3.29016	3.45852	0.0132842	-0.0220469	1.18354	-0.0420533	1.71147	-0.542441
Embu	(CML312/CML442)//CKDHL142964	5.57487	6.64847	84.5002	85.7814	3.00493	2.5	87.1826	88.0078	212.572	225.262	103.846	109.593	0.482604	0.48989	0.962648	1.02566	29.5894	32.95	9.04769	7.66062	3.03836	-0.566621	1.90154	1.96262	1.34095	1.08054	NA	NA	3.22079	2.99877	3.1939	2.97815	0.0132842	0.00735187	1.21208	0.131313	1.7484	0.117361
Embu	(CML312/CML442)//CKDHL142968	5.7495	6.92922	84.1084	85.0415	3.01383	2.5	86.8827	87.525	221.361	238.94	102.611	107.016	0.446145	0.443506	0.962648	1.01003	27.4931	28.95	NA	NA	8.62102	14.029	1.95465	2.03733	1.3519	1.14677	NA	NA	3.21328	2.961	3.1907	3.00693	0.0132842	0.0140866	1.21678	0.166207	1.76938	0.427367
Embu	(CML312/CML442)//CKDHL142979	5.57182	6.51248	86.3961	88.4683	3.03024	2.5	89.1097	91.0547	219.337	236.046	110.041	118.103	0.489172	0.498246	0.962648	0.992205	28.2792	30.45	NA	NA	8.33949	13.4906	2.19859	2.44942	1.35538	1.14843	NA	NA	3.30665	3.48095	3.19718	3.00933	0.0132842	0.0044991	1.31444	2.80326	1.7474	0.0391678
Embu	(CML312/CML442)//CKDHL142981	5.02152	5.24408	85.5356	87.4077	2.50237	1.5	87.5496	88.8009	201.497	202.658	95.2574	96.1642	0.469015	0.472601	0.962648	0.928902	28.9343	31.7	8.86894	5.45304	8.67937	13.7834	2.53979	2.99886	1.38142	1.17707	NA	NA	3.22631	2.98339	3.29901	3.52736	0.0132842	0.0176314	1.19906	-0.011231	1.76594	0.441336
Embu	(CML312/CML442)//CKDHL142989	5.62291	6.62907	82.7217	82.8776	2.71505	2	85.1178	84.633	217.846	232.997	115.639	126.141	0.523419	0.541815	0.962648	0.943506	28.6461	31.15	9.1793	9.77686	3.05099	-0.494019	1.64546	1.53813	1.28891	1.09479	NA	NA	3.20575	2.92116	3.18574	2.95582	0.0132842	0.0129764	1.20882	0.151783	1.7565	0.364966
Embu	(CML312/CML442)//CKDHL143002	5.48426	6.43997	77.7082	75.0189	2.2464	1	80.0713	76.057	216.07	232.913	99.0851	103.385	0.443807	0.440532	0.962648	1.13806	27.5717	29.1	9.00697	7.5065	10.2086	18.2126	2.51308	2.95838	1.42183	1.21798	NA	NA	3.31658	3.51492	3.30911	3.57169	0.0132842	0.00290867	1.21632	0.0866021	1.72354	-0.39367
Embu	(CML312/CML442)//CKDHL143014	5.77736	7.14619	85.0319	86.1565	2.50473	1.5	87.1817	87.8743	214.088	229.005	98.806	102.537	0.451476	0.450288	0.962648	1.15681	27.5979	29.15	8.99034	5.39033	6.22751	8.0786	2.24926	2.52096	1.4487	1.25044	NA	NA	3.32258	3.52838	3.12089	2.58084	0.0132842	0.00633952	1.20035	-0.0870382	1.74207	-0.1282
Embu	(CML312/CML442)//CKDHL143206	4.33319	3.6562	83.4619	83.586	3.72186	4	87.0032	87.4898	189.986	186.146	85.545	83.8221	0.451956	0.450898	0.962648	0.895835	24.9253	24.05	8.74631	6.93698	3.16359	0.00830748	1.91767	2.01168	2.31119	2.51055	NA	NA	3.21636	2.97807	3.29194	3.46335	0.0132842	0.00586668	1.29548	2.66968	2.18132	5.20602
Embu	(CML312/CML442)//CKDHL143215	4.58961	4.08508	83.467	84.0613	3.76976	4	87.1792	88.1473	192.302	185.683	87.1495	84.4514	0.450823	0.449457	0.962648	1.032	27.1787	28.35	NA	NA	3.08607	-0.730545	1.90354	2.00255	2.32024	2.56033	NA	NA	3.21825	3.01316	3.20239	3.05914	0.0132842	0.0126287	1.16994	-0.121741	1.74131	-0.00921221
Embu	(CML312/CML442)//CKDHL143217	3.60377	1.82551	87.8428	90.8896	4.25592	5	91.7588	95.7737	185.56	172.611	78.1865	71.2178	0.423457	0.414642	0.962648	0.957383	26.6808	27.4	9.107	7.48953	3.24808	0.191946	2.27647	2.5863	2.09173	2.06992	NA	NA	3.30878	3.55515	3.29438	3.53318	0.0132842	0.0115298	1.21533	0.0186352	2.04168	3.71797
Embu	(CML312/CML442)//CKDHL143372	4.12372	3.07129	85.4195	87.0684	4.52117	5.5	89.8793	92.5407	173.981	152.837	69.9772	59.4536	0.388564	0.37025	0.962648	1.11865	27.7552	29.45	8.99395	4.8356	3.99939	0.442221	2.21049	2.44449	2.1624	2.15335	NA	NA	3.39443	4.00778	3.28692	3.4786	0.0132842	-0.0114902	1.19537	-0.0768457	1.71284	-0.426991
Embu	(CML312/CML442)//CKDHL143383	4.42645	3.36789	86.0526	87.9666	3.76265	4	89.5464	91.8428	169.083	144.948	84.9816	78.7374	0.361212	0.335452	0.962648	0.592033	23.0124	20.4	11.9354	29.6182	3.2041	0.408905	1.95855	2.01596	2.13976	2.08919	NA	NA	3.47245	4.41802	3.47563	4.46413	0.0132842	0.485465	1.30653	2.78556	1.96475	2.61088
Embu	(CML312/CML442)//CKDHL143388	4.18984	3.23062	83.4449	84.0638	3.76582	4	87.1399	88.0043	181.044	165.329	71.9271	62.3227	0.393183	0.376127	0.962648	0.971006	25.2135	24.6	8.87681	5.74662	3.2802	0.0304414	2.2441	2.516	2.10669	2.10672	NA	NA	3.31363	3.53763	3.20787	3.08253	0.0132842	0.0108864	1.20762	0.0356456	2.01251	3.37794
Embu	(CML312/CML442)//CKDHL143400	3.75383	2.17709	86.8779	89.2974	5.00485	6.5	91.7441	95.5367	172.586	148.816	64.0205	49.8026	0.360814	0.334946	0.962648	0.910392	27.9648	29.85	9.25709	9.81783	3.13718	-0.127407	1.94334	2.03304	2.09873	2.09298	NA	NA	3.47549	4.46583	3.28249	3.46409	0.0132842	0.00699164	1.31878	2.86953	1.7337	-0.0979645
Embu	(CML312/CML442)//CKDHL143407	3.93775	2.80616	85.976	87.8639	3.76652	4	89.5468	91.8322	179.905	164.525	71.5572	62.2626	0.388414	0.37006	0.962648	0.933757	26.707	27.45	10.6675	28.8835	6.1904	7.60555	1.95312	2.01684	2.07337	2.05608	NA	NA	3.39646	3.9437	3.28929	3.49542	0.0132842	0.473373	1.3024	2.68492	1.97244	2.81956
Embu	(CML312/CML442)//CKDHL143427	5.63589	6.67685	83.5918	84.3643	4.03589	4.5	87.6894	88.8905	201.886	204.498	86.7527	84.607	0.417616	0.407211	0.962648	0.554358	25.8686	25.85	NA	NA	7.87766	16.5916	1.9105	1.97502	2.17223	2.12241	NA	NA	3.05322	2.0619	3.2014	3.03444	0.0132842	0.00394662	1.21584	0.0233195	1.74579	0.114536
Embu	(CML312/CML442)//CKDHL143440	5.08172	5.23209	83.698	84.517	2.98372	2.5	86.3435	86.8199	211.091	218.111	96.9373	97.8899	0.44653	0.443996	0.962648	0.905748	26.6546	27.35	9.4369	11.7869	21.8039	47.768	1.92948	1.99831	1.30943	1.08258	NA	NA	3.19334	2.95339	3.26503	3.42334	0.0132842	-0.0100621	1.19563	0.0476411	1.73994	0.185667
Embu	(CML312/CML442)//CKDHL143443	5.46139	6.2569	84.6476	85.8705	2.24673	1	86.4703	86.8833	205.973	210.836	92.0964	91.804	0.437875	0.432985	0.962648	1.12879	27.5193	29	10.1581	16.8636	9.33731	21.8578	1.951	2.04269	2.09855	2.08742	NA	NA	3.23194	3.07636	3.09647	2.48322	0.0132842	0.0110236	1.20979	-0.00998528	1.73075	0.167704
Embu	(CML312/CML442)//CKDHL143445	3.79213	2.39776	86.3845	88.348	4.4739	5.5	90.589	93.539	177.538	160.683	64.7164	52.0848	0.354048	0.326338	0.962648	0.775628	26.2878	26.65	8.94631	5.17717	3.97975	-0.118038	1.95443	2.04201	2.16518	2.16253	NA	NA	3.30704	3.4998	3.29808	3.52645	0.0132842	0.00540121	1.21517	0.00667125	2.20484	5.35155
Embu	(CML395/CML444)//CKDHL140133	4.3081	3.52825	82.4747	82.7511	4.01132	4.5	86.5327	87.1444	198.574	196.712	101.983	105.959	0.519676	0.537053	0.962648	0.744269	28.5674	31	NA	NA	3.0219	-0.516048	1.36234	1.08583	1.27184	1.05758	NA	NA	3.31613	3.5436	3.28862	3.51889	0.0132842	0.0131318	1.21084	0.081681	2.20918	5.81246
Embu	(CML395/CML444)//CKDHL140148	5.48251	6.40246	79.2553	77.0397	2.99794	2.5	82.3968	79.5748	190.872	189.866	91.7539	93.6582	0.483252	0.490713	0.962648	0.99662	24.0868	22.45	9.28097	9.812	4.17754	2.29317	1.90126	2.00319	1.98015	2.37755	NA	NA	3.23316	2.98699	3.02016	2.01442	0.0132842	-0.00107862	1.40718	5.31346	1.748	0.110331
Embu	(CML395/CML444)//CKDHL140153	5.95022	7.47655	81.8273	81.0724	3.49031	3.5	85.3669	84.5579	208.372	221.097	101.098	107.04	0.478702	0.484925	0.962648	0.97826	25.0301	24.25	NA	NA	4.16164	2.15246	1.92674	2.02231	2.29771	2.48816	NA	NA	3.04905	1.98378	3.20468	3.00802	0.0132842	0.00578678	1.21175	0.0813663	1.75466	0.123308
Embu	(CML395/CML444)//CKDHL140157	3.93583	2.60105	87.2057	89.7974	2.47599	1.5	89.0154	91.0367	177.517	157.816	73.4446	63.5526	0.412773	0.401049	0.962648	0.993725	25.0039	24.2	NA	NA	3.13718	-0.127407	2.24674	2.53304	2.09873	2.09298	NA	NA	3.29711	3.46583	3.28249	3.46409	0.0132842	0.00699164	1.21435	0.0917536	1.9812	2.84321
[truncated: 3,725 more rows]

## Sheet: Table S4_Stability analyses
	Supplementary Table S4: List of best 42 lines used for stability analyses and their code names
[truncated: 50 more rows]
